# Supplementary material for: Serologic and molecular evidence of avian metapneumovirus subtypes A and B in unvaccinated broiler breeder flocks in Egypt (2024–2025)
Source: BMC Vet Res. 2026 May 9;22:273. doi: 10.1186/s12917-026-05459-y (PMC13156869; doi:10.1186/s12917-026-05459-y)
Supplement: Supplementary file 1 — Additional file 1: Table S1. Flock Distribution, Sample Sizes, and Clinical Observations of Studied Broiler Breeder Flocks. [file 12917_2026_5459_MOESM1_ESM.csv]

Production_zone	Governorate	Flock_ID	Age	No_of_serum_samples	No_of_tracheal_swabs	Clinical Observations			Additional File1: Sampling metadata of survyed broiler breeder flocks
Delta	Beheira	Beh_1	16	50	-	+
Delta	Beheira	Beh_1	35	50	20	++
Delta	Beheira	Beh_2	16	50	-	+
Delta	Beheira	Beh_2	35	50	20	+
Delta	Beheira	Beh_3	16	50	-	+
Delta	Beheira	Beh_3	35	50	20	++
Delta	Beheira	Beh_4	16	50	-	+
Delta	Beheira	Beh_4	35	50	20	++
Delta	Beheira	Beh_5	16	50	-	+
Delta	Beheira	Beh_5	35	50	20	+
Delta	Gharbia	Gha_1	16	50	-	+
Delta	Gharbia	Gha_1	35	50	20	+
Delta	Gharbia	Gha_2	16	50	-	+
Delta	Gharbia	Gha_2	35	50	20	++
Delta	Gharbia	Gha_3	16	50	-	+
Delta	Gharbia	Gha_3	35	50	20	+
Delta	Gharbia	Gha_4	16	50	-	+
Delta	Gharbia	Gha_4	35	50	20	+
Delta	Gharbia	Gha_5	16	50	-	+
Delta	Gharbia	Gha_5	35	50	20	+
Delta	Kafr El-Sheikh	Kaf_1	16	50	-	+
Delta	Kafr El-Sheikh	Kaf_1	35	50	20	+
Delta	Kafr El-Sheikh	Kaf_2	16	50	-	+
Delta	Kafr El-Sheikh	Kaf_2	35	50	20	+
Delta	Kafr El-Sheikh	Kaf_3	16	50	-	+
Delta	Kafr El-Sheikh	Kaf_3	35	50	20	+
Delta	Kafr El-Sheikh	Kaf_4	16	50	-	+
Delta	Kafr El-Sheikh	Kaf_4	35	50	20	+
Delta	Kafr El-Sheikh	Kaf_5	16	50	-	+
Delta	Kafr El-Sheikh	Kaf_5	35	50	20	+
Delta	Qalyubia	Qal_1	16	50	-	+
Delta	Qalyubia	Qal_1	35	50	20	+
Delta	Qalyubia	Qal_2	16	50	-	+
Delta	Qalyubia	Qal_2	35	50	20	+
Delta	Qalyubia	Qal_3	16	50	-	+
Delta	Qalyubia	Qal_3	35	50	20	+
Delta	Qalyubia	Qal_4	16	50	-	+
Delta	Qalyubia	Qal_4	35	50	20	+
Delta	Qalyubia	Qal_5	16	50	-	+
Delta	Qalyubia	Qal_5	35	50	20	+
Delta	Sharqia	Sha_1	16	50	-	+
Delta	Sharqia	Sha_1	35	50	20	+
Delta	Sharqia	Sha_2	16	50	-	+
Delta	Sharqia	Sha_2	35	50	20	+
Delta	Sharqia	Sha_3	16	50	-	+
Delta	Sharqia	Sha_3	35	50	20	+
Delta	Sharqia	Sha_4	16	50	-	+
Delta	Sharqia	Sha_4	35	50	20	+
Delta	Sharqia	Sha_5	16	50	-	+
Delta	Sharqia	Sha_5	35	50	20	+
Delta	Menoufia	Men_1	16	50	-	+
Delta	Menoufia	Men_1	35	50	20	++
Delta	Menoufia	Men_2	16	50	-	+
Delta	Menoufia	Men_2	35	50	20	+
Delta	Menoufia	Men_3	16	50	-	+
Delta	Menoufia	Men_3	35	50	20	++
Delta	Menoufia	Men_4	16	50	-	+
Delta	Menoufia	Men_4	35	50	20	+
Delta	Menoufia	Men_5	16	50	-	+
Delta	Menoufia	Men_5	35	50	20	+
MiddleEgypt	Fayoum	Fay_1	16	50	-	–
MiddleEgypt	Fayoum	Fay_1	35	50	10	+
MiddleEgypt	Fayoum	Fay_2	16	50	-	+
MiddleEgypt	Fayoum	Fay_2	35	50	10	+
MiddleEgypt	Fayoum	Fay_3	16	50	-	+
MiddleEgypt	Fayoum	Fay_3	35	50	10	-
MiddleEgypt	Fayoum	Fay_4	16	50	-	+
MiddleEgypt	Fayoum	Fay_4	35	50	10	+
MiddleEgypt	Fayoum	Fay_5	16	50	-	-
MiddleEgypt	Fayoum	Fay_5	35	50	-	-
MiddleEgypt	Beni-Suef	Ben_1	16	50	-	+
MiddleEgypt	Beni-Suef	Ben_1	35	50	-	+
MiddleEgypt	Beni-Suef	Ben_2	16	50	-	+
MiddleEgypt	Beni-Suef	Ben_2	35	50	10	+
MiddleEgypt	Beni-Suef	Ben_3	16	50	-	+
MiddleEgypt	Beni-Suef	Ben_3	35	50	10	+
MiddleEgypt	Beni-Suef	Ben_4	16	50	-	+
MiddleEgypt	Beni-Suef	Ben_4	35	50	10	–
MiddleEgypt	Beni-Suef	Ben_5	16	50	-	–
MiddleEgypt	Beni-Suef	Ben_5	35	50	-	+
MiddleEgypt	Giza	Giz_1	16	50	-	+
MiddleEgypt	Giza	Giz_1	35	50	10	+
MiddleEgypt	Giza	Giz_2	16	50	-	+
MiddleEgypt	Giza	Giz_2	35	50	10	++
MiddleEgypt	Giza	Giz_3	16	50	-	++
MiddleEgypt	Giza	Giz_3	35	50	10	++
MiddleEgypt	Giza	Giz_4	16	50	-	+
MiddleEgypt	Giza	Giz_4	35	50	10	+
MiddleEgypt	Giza	Giz_5	16	50	-	+
MiddleEgypt	Giza	Giz_5	35	50	-	+
UpperEgypt	Minya	Min_1	16	50	-	+
UpperEgypt	Minya	Min_1	35	50	-	+
UpperEgypt	Minya	Min_2	16	50	-	+
UpperEgypt	Minya	Min_2	35	50	10	+
UpperEgypt	Minya	Min_3	16	50	-	+
UpperEgypt	Minya	Min_3	35	50	10	+
UpperEgypt	Minya	Min_4	16	50	-	+
UpperEgypt	Minya	Min_4	35	50	-	+
UpperEgypt	Minya	Min_5	16	50	-	+
UpperEgypt	Minya	Min_5	35	50	10	+
UpperEgypt	Asyut	Asy_1	16	50	-	+
UpperEgypt	Asyut	Asy_1	35	50	-	+
UpperEgypt	Asyut	Asy_2	16	50	-	+
UpperEgypt	Asyut	Asy_2	35	50	-	+
UpperEgypt	Asyut	Asy_3	16	50	-	+
UpperEgypt	Asyut	Asy_3	35	50	10	+
UpperEgypt	Asyut	Asy_4	16	50	-	+
UpperEgypt	Asyut	Asy_4	35	50	10	+
UpperEgypt	Asyut	Asy_5	16	50	-	+
UpperEgypt	Asyut	Asy_5	35	50	10	-
UpperEgypt	Luxor	Lux_1	16	50	-	-
UpperEgypt	Luxor	Lux_1	35	50	10	+
UpperEgypt	Luxor	Lux_2	16	50	-	+
UpperEgypt	Luxor	Lux_2	35	50	10	-
UpperEgypt	Luxor	Lux_3	16	50	-	+
UpperEgypt	Luxor	Lux_3	35	50	10	+
UpperEgypt	Luxor	Lux_4	16	50	-	+
UpperEgypt	Luxor	Lux_4	35	50	-	-
UpperEgypt	Luxor	Lux_5	16	50	-	+
UpperEgypt	Luxor	Lux_5	35	50	-	++
+ = Mild respiratory signs only
++ = Respiratory + mild reproductive signs (production phase flocks)
– = Clinically normal
