# Supplementary material for: Serologic and molecular evidence of avian metapneumovirus subtypes A and B in unvaccinated broiler breeder flocks in Egypt (2024–2025)
Source: BMC Vet Res. 2026 May 9;22:273. doi: 10.1186/s12917-026-05459-y (PMC13156869; doi:10.1186/s12917-026-05459-y)
Supplement: Supplementary file 2 — Additional file 2: Table S2. Governorate-level seroprevalence of aMPV antibodies among surveyed broiler breeder flocks in Egypt (2024–2025). [file 12917_2026_5459_MOESM2_ESM.csv]

Additional File (2): Governorate-level seroprevalence of aMPV antibodies among surveyed broiler breeder flocks in Egypt (2024�2025)
Governorate	Seroprevalence
Asyut	75.6
Beheira	78.6
Beni-Suef	85.6
Fayoum	72.8
Gharbia	82.8
Giza	89
Kafr El-Sheikh	81.2
Luxor	64.4
Menoufia	74
Minya	78.4
Qalyubia	86.4
Sharqia	69.8
