# Supplementary material for: Serologic and molecular evidence of avian metapneumovirus subtypes A and B in unvaccinated broiler breeder flocks in Egypt (2024–2025)
Source: BMC Vet Res. 2026 May 9;22:273. doi: 10.1186/s12917-026-05459-y (PMC13156869; doi:10.1186/s12917-026-05459-y)
Supplement: Supplementary file 4 — Additional file 4. Raw ELISA dataset containing individual sample-level results. The file contains the following variables: Governorate, Flock ID, Sample ID, Age, Abs (optical density), S/P ratio, Antibody Titer, and Status. [file 12917_2026_5459_MOESM4_ESM.txt]

Governorate	Flock_ID	Sample_ID	Age	Abs	S/P ratio	Antibody_Titer	Status
Beheira	Beh_1	S1	16	0.705	0.976	2231	Positive
Beheira	Beh_1	S2	16	0.808	1.128	2612	Positive
Beheira	Beh_1	S3	16	0.865	1.211	2822	Positive
Beheira	Beh_1	S4	16	0.929	1.304	3060	Positive
Beheira	Beh_1	S5	16	1.067	1.507	3581	Positive
Beheira	Beh_1	S6	16	0.838	1.171	2721	Positive
Beheira	Beh_1	S7	16	0.133	0.139	267	Negative
Beheira	Beh_1	S8	16	0.35	0.457	975	Negative
Beheira	Beh_1	S9	16	0.237	0.292	598	Negative
Beheira	Beh_1	S10	16	0.306	0.392	825	Negative
Beheira	Beh_1	S11	16	0.442	0.591	1292	Negative
Beheira	Beh_1	S12	16	1.012	1.426	3374	Positive
Beheira	Beh_1	S13	16	0.901	1.263	2955	Positive
Beheira	Beh_1	S14	16	0.994	1.4	3307	Positive
Beheira	Beh_1	S15	16	0.961	1.351	3181	Positive
Beheira	Beh_1	S16	16	0.815	1.138	2638	Positive
Beheira	Beh_1	S17	16	0.089	0.075	137	Negative
Beheira	Beh_1	S18	16	1.077	1.521	3619	Positive
Beheira	Beh_1	S19	16	0.084	0.067	120	Negative
Beheira	Beh_1	S20	16	0.891	1.249	2920	Positive
Beheira	Beh_1	S21	16	0.836	1.169	2717	Positive
Beheira	Beh_1	S22	16	0.871	1.22	2846	Positive
Beheira	Beh_1	S23	16	0.351	0.459	981	Negative
Beheira	Beh_1	S24	16	0.153	0.168	328	Negative
Beheira	Beh_1	S25	16	0.181	0.21	419	Negative
Beheira	Beh_1	S26	16	0.439	0.587	1281	Negative
Beheira	Beh_1	S27	16	0.34	0.442	940	Negative
Beheira	Beh_1	S28	16	0.922	1.295	3037	Positive
Beheira	Beh_1	S29	16	1.005	1.416	3346	Positive
Beheira	Beh_1	S30	16	0.907	1.272	2977	Positive
Beheira	Beh_1	S31	16	0.901	1.263	2955	Positive
Beheira	Beh_1	S32	16	0.973	1.369	3226	Positive
Beheira	Beh_1	S33	16	1.088	1.537	3660	Positive
Beheira	Beh_1	S34	16	0.781	1.088	2511	Positive
Beheira	Beh_1	S35	16	0.66	0.911	2069	Positive
Beheira	Beh_1	S36	16	0.961	1.352	3182	Positive
Beheira	Beh_1	S37	16	1.03	1.453	3443	Positive
Beheira	Beh_1	S38	16	0.795	1.109	2565	Positive
Beheira	Beh_1	S39	16	1.028	1.449	3431	Positive
Beheira	Beh_1	S40	16	0.9	1.262	2953	Positive
Beheira	Beh_1	S41	16	0.806	1.124	2601	Positive
Beheira	Beh_1	S42	16	0.905	1.269	2971	Positive
Beheira	Beh_1	S43	16	0.988	1.391	3283	Positive
Beheira	Beh_1	S44	16	0.716	0.993	2274	Positive
Beheira	Beh_1	S45	16	1.006	1.418	3353	Positive
Beheira	Beh_1	S46	16	0.779	1.085	2505	Positive
Beheira	Beh_1	S47	16	0.98	1.379	3252	Positive
Beheira	Beh_1	S48	16	0.107	0.101	188	Negative
Beheira	Beh_1	S49	16	0.858	1.201	2797	Positive
Beheira	Beh_1	S50	16	0.841	1.175	2730	Positive
Beheira	Beh_2	S51	16	1.004	1.414	3342	Positive
Beheira	Beh_2	S52	16	0.104	0.096	179	Negative
Beheira	Beh_2	S53	16	0.671	0.927	2109	Positive
Beheira	Beh_2	S54	16	0.943	1.325	3114	Positive
Beheira	Beh_2	S55	16	1.137	1.609	3847	Positive
Beheira	Beh_2	S56	16	0.989	1.392	3285	Positive
Beheira	Beh_2	S57	16	0.815	1.137	2635	Positive
Beheira	Beh_2	S58	16	1.17	1.658	3974	Positive
Beheira	Beh_2	S59	16	0.47	0.633	1392	Negative
Beheira	Beh_2	S60	16	0.149	0.162	316	Negative
Beheira	Beh_2	S61	16	0.737	1.023	2349	Positive
Beheira	Beh_2	S62	16	0.867	1.214	2830	Positive
Beheira	Beh_2	S63	16	0.929	1.304	3059	Positive
Beheira	Beh_2	S64	16	0.96	1.35	3177	Positive
Beheira	Beh_2	S65	16	0.705	0.976	2231	Positive
Beheira	Beh_2	S66	16	0.832	1.163	2702	Positive
Beheira	Beh_2	S67	16	1.161	1.644	3938	Positive
Beheira	Beh_2	S68	16	1.097	1.551	3697	Positive
Beheira	Beh_2	S69	16	0.922	1.294	3034	Positive
Beheira	Beh_2	S70	16	0.69	0.954	2177	Positive
Beheira	Beh_2	S71	16	0.651	0.898	2038	Positive
Beheira	Beh_2	S72	16	0.651	0.897	2035	Positive
Beheira	Beh_2	S73	16	0.648	0.893	2024	Positive
Beheira	Beh_2	S74	16	0.856	1.197	2786	Positive
Beheira	Beh_2	S75	16	0.138	0.147	283	Negative
Beheira	Beh_2	S76	16	0.241	0.297	611	Negative
Beheira	Beh_2	S77	16	0.263	0.33	685	Negative
Beheira	Beh_2	S78	16	0.222	0.269	547	Negative
Beheira	Beh_2	S79	16	0.416	0.553	1200	Negative
Beheira	Beh_2	S80	16	0.252	0.314	647	Negative
Beheira	Beh_2	S81	16	0.225	0.274	559	Negative
Beheira	Beh_2	S82	16	0.317	0.409	865	Negative
Beheira	Beh_2	S83	16	0.174	0.199	395	Negative
Beheira	Beh_2	S84	16	1.1	1.555	3707	Positive
Beheira	Beh_2	S85	16	0.891	1.249	2919	Positive
Beheira	Beh_2	S86	16	1.067	1.507	3582	Positive
Beheira	Beh_2	S87	16	0.724	1.005	2304	Positive
Beheira	Beh_2	S88	16	0.826	1.154	2677	Positive
Beheira	Beh_2	S89	16	0.83	1.159	2691	Positive
Beheira	Beh_2	S90	16	1.09	1.54	3668	Positive
Beheira	Beh_2	S91	16	1.163	1.647	3947	Positive
Beheira	Beh_2	S92	16	1.101	1.557	3713	Positive
Beheira	Beh_2	S93	16	0.712	0.987	2258	Positive
Beheira	Beh_2	S94	16	1.004	1.414	3343	Positive
Beheira	Beh_2	S95	16	1.172	1.66	3980	Positive
Beheira	Beh_2	S96	16	0.217	0.262	533	Negative
Beheira	Beh_2	S97	16	0.359	0.47	1005	Negative
Beheira	Beh_2	S98	16	0.236	0.29	595	Negative
Beheira	Beh_2	S99	16	0.309	0.397	838	Negative
Beheira	Beh_2	S100	16	0.319	0.411	870	Negative
Beheira	Beh_3	S101	16	0.19	0.223	446	Negative
Beheira	Beh_3	S102	16	0.462	0.621	1364	Negative
Beheira	Beh_3	S103	16	0.397	0.526	1137	Negative
Beheira	Beh_3	S104	16	0.453	0.607	1329	Negative
Beheira	Beh_3	S105	16	0.438	0.585	1277	Negative
Beheira	Beh_3	S106	16	0.336	0.437	930	Negative
Beheira	Beh_3	S107	16	0.446	0.598	1309	Negative
Beheira	Beh_3	S108	16	0.155	0.171	334	Negative
Beheira	Beh_3	S109	16	0.194	0.229	459	Negative
Beheira	Beh_3	S110	16	0.694	0.96	2192	Positive
Beheira	Beh_3	S111	16	1.17	1.658	3974	Positive
Beheira	Beh_3	S112	16	0.668	0.923	2099	Positive
Beheira	Beh_3	S113	16	0.102	0.093	173	Negative
Beheira	Beh_3	S114	16	0.847	1.185	2756	Positive
Beheira	Beh_3	S115	16	0.787	1.096	2532	Positive
Beheira	Beh_3	S116	16	0.907	1.272	2977	Positive
Beheira	Beh_3	S117	16	1.06	1.497	3557	Positive
Beheira	Beh_3	S118	16	0.653	0.901	2044	Positive
Beheira	Beh_3	S119	16	0.108	0.102	190	Negative
Beheira	Beh_3	S120	16	1.023	1.442	3414	Positive
Beheira	Beh_3	S121	16	1.162	1.646	3943	Positive
Beheira	Beh_3	S122	16	1.1	1.555	3707	Positive
Beheira	Beh_3	S123	16	0.651	0.897	2036	Positive
Beheira	Beh_3	S124	16	0.813	1.134	2627	Positive
Beheira	Beh_3	S125	16	1.074	1.517	3607	Positive
Beheira	Beh_3	S126	16	0.933	1.311	3078	Positive
Beheira	Beh_3	S127	16	0.963	1.354	3188	Positive
Beheira	Beh_3	S128	16	0.741	1.03	2367	Positive
Beheira	Beh_3	S129	16	1.058	1.493	3545	Positive
Beheira	Beh_3	S130	16	0.969	1.363	3211	Positive
Beheira	Beh_3	S131	16	0.838	1.171	2720	Positive
Beheira	Beh_3	S132	16	0.723	1.003	2298	Positive
Beheira	Beh_3	S133	16	0.641	0.883	2000	Positive
Beheira	Beh_3	S134	16	0.675	0.932	2121	Positive
Beheira	Beh_3	S135	16	0.963	1.355	3190	Positive
Beheira	Beh_3	S136	16	0.957	1.345	3165	Positive
Beheira	Beh_3	S137	16	0.662	0.914	2077	Positive
Beheira	Beh_3	S138	16	1.058	1.494	3548	Positive
Beheira	Beh_3	S139	16	1.052	1.484	3523	Positive
Beheira	Beh_3	S140	16	1.06	1.497	3557	Positive
Beheira	Beh_3	S141	16	0.123	0.125	237	Negative
Beheira	Beh_3	S142	16	0.918	1.289	3022	Positive
Beheira	Beh_3	S143	16	1.164	1.648	3949	Positive
Beheira	Beh_3	S144	16	1.116	1.579	3768	Positive
Beheira	Beh_3	S145	16	1.03	1.452	3439	Positive
Beheira	Beh_3	S146	16	1.037	1.462	3465	Positive
Beheira	Beh_3	S147	16	0.808	1.128	2613	Positive
Beheira	Beh_3	S148	16	1.01	1.423	3365	Positive
Beheira	Beh_3	S149	16	0.692	0.957	2184	Positive
Beheira	Beh_3	S150	16	1.054	1.488	3532	Positive
Beheira	Beh_4	S151	16	0.844	1.18	2745	Positive
Beheira	Beh_4	S152	16	1.17	1.657	3973	Positive
Beheira	Beh_4	S153	16	0.812	1.133	2624	Positive
Beheira	Beh_4	S154	16	1.137	1.609	3846	Positive
Beheira	Beh_4	S155	16	0.888	1.244	2906	Positive
Beheira	Beh_4	S156	16	0.824	1.151	2670	Positive
Beheira	Beh_4	S157	16	1.129	1.597	3816	Positive
Beheira	Beh_4	S158	16	0.775	1.079	2490	Positive
Beheira	Beh_4	S159	16	0.778	1.083	2499	Positive
Beheira	Beh_4	S160	16	0.776	1.081	2495	Positive
Beheira	Beh_4	S161	16	1.054	1.487	3530	Positive
Beheira	Beh_4	S162	16	0.87	1.218	2841	Positive
Beheira	Beh_4	S163	16	0.836	1.169	2715	Positive
Beheira	Beh_4	S164	16	1.151	1.63	3902	Positive
Beheira	Beh_4	S165	16	0.776	1.08	2492	Positive
Beheira	Beh_4	S166	16	0.406	0.539	1169	Negative
Beheira	Beh_4	S167	16	0.149	0.163	317	Negative
Beheira	Beh_4	S168	16	0.468	0.63	1385	Negative
Beheira	Beh_4	S169	16	0.397	0.525	1134	Negative
Beheira	Beh_4	S170	16	0.195	0.23	462	Negative
Beheira	Beh_4	S171	16	0.123	0.124	236	Negative
Beheira	Beh_4	S172	16	0.411	0.546	1184	Negative
Beheira	Beh_4	S173	16	0.374	0.492	1057	Negative
Beheira	Beh_4	S174	16	0.382	0.503	1083	Negative
Beheira	Beh_4	S175	16	0.396	0.524	1132	Negative
Beheira	Beh_4	S176	16	0.149	0.163	317	Negative
Beheira	Beh_4	S177	16	0.252	0.314	649	Negative
Beheira	Beh_4	S178	16	0.733	1.018	2336	Positive
Beheira	Beh_4	S179	16	0.819	1.143	2649	Positive
Beheira	Beh_4	S180	16	0.843	1.178	2739	Positive
Beheira	Beh_4	S181	16	1.089	1.539	3664	Positive
Beheira	Beh_4	S182	16	0.995	1.401	3308	Positive
Beheira	Beh_4	S183	16	1.177	1.667	3998	Positive
Beheira	Beh_4	S184	16	0.897	1.258	2943	Positive
Beheira	Beh_4	S185	16	0.844	1.18	2745	Positive
Beheira	Beh_4	S186	16	1.15	1.628	3898	Positive
Beheira	Beh_4	S187	16	1.082	1.529	3640	Positive
Beheira	Beh_4	S188	16	1.093	1.544	3677	Positive
Beheira	Beh_4	S189	16	0.08	0.062	110	Negative
Beheira	Beh_4	S190	16	0.995	1.401	3309	Positive
Beheira	Beh_4	S191	16	0.679	0.938	2136	Positive
Beheira	Beh_4	S192	16	1.129	1.597	3816	Positive
Beheira	Beh_4	S193	16	1.024	1.444	3418	Positive
Beheira	Beh_4	S194	16	1.176	1.666	3997	Positive
Beheira	Beh_4	S195	16	1.105	1.562	3724	Positive
Beheira	Beh_4	S196	16	0.72	0.999	2289	Positive
Beheira	Beh_4	S197	16	0.75	1.042	2396	Positive
Beheira	Beh_4	S198	16	0.787	1.096	2532	Positive
Beheira	Beh_4	S199	16	0.658	0.908	2062	Positive
Beheira	Beh_4	S200	16	0.152	0.167	325	Negative
Beheira	Beh_5	S201	16	1.147	1.623	3884	Positive
Beheira	Beh_5	S202	16	0.987	1.39	3281	Positive
Beheira	Beh_5	S203	16	0.987	1.39	3280	Positive
Beheira	Beh_5	S204	16	0.87	1.218	2839	Positive
Beheira	Beh_5	S205	16	0.763	1.061	2443	Positive
Beheira	Beh_5	S206	16	1.065	1.503	3571	Positive
Beheira	Beh_5	S207	16	1.048	1.479	3509	Positive
Beheira	Beh_5	S208	16	1.039	1.465	3474	Positive
Beheira	Beh_5	S209	16	0.652	0.899	2039	Positive
Beheira	Beh_5	S210	16	0.966	1.358	3199	Positive
Beheira	Beh_5	S211	16	0.717	0.994	2276	Positive
Beheira	Beh_5	S212	16	0.903	1.266	2962	Positive
Beheira	Beh_5	S213	16	0.981	1.381	3258	Positive
Beheira	Beh_5	S214	16	0.963	1.354	3188	Positive
Beheira	Beh_5	S215	16	1.138	1.61	3849	Positive
Beheira	Beh_5	S216	16	0.779	1.085	2504	Positive
Beheira	Beh_5	S217	16	0.752	1.046	2406	Positive
Beheira	Beh_5	S218	16	0.684	0.946	2157	Positive
Beheira	Beh_5	S219	16	1.052	1.485	3526	Positive
Beheira	Beh_5	S220	16	0.976	1.373	3237	Positive
Beheira	Beh_5	S221	16	1.059	1.495	3550	Positive
Beheira	Beh_5	S222	16	0.849	1.187	2762	Positive
Beheira	Beh_5	S223	16	0.104	0.097	180	Negative
Beheira	Beh_5	S224	16	0.173	0.197	390	Negative
Beheira	Beh_5	S225	16	0.991	1.395	3293	Positive
Beheira	Beh_5	S226	16	0.821	1.147	2659	Positive
Beheira	Beh_5	S227	16	0.856	1.197	2787	Positive
Beheira	Beh_5	S228	16	0.908	1.274	2982	Positive
Beheira	Beh_5	S229	16	0.931	1.308	3070	Positive
Beheira	Beh_5	S230	16	0.735	1.021	2343	Positive
Beheira	Beh_5	S231	16	0.996	1.402	3310	Positive
Beheira	Beh_5	S232	16	1.142	1.616	3865	Positive
Beheira	Beh_5	S233	16	0.962	1.353	3186	Positive
Beheira	Beh_5	S234	16	0.726	1.008	2312	Positive
Beheira	Beh_5	S235	16	0.735	1.02	2342	Positive
Beheira	Beh_5	S236	16	1.139	1.612	3854	Positive
Beheira	Beh_5	S237	16	0.706	0.978	2237	Positive
Beheira	Beh_5	S238	16	0.712	0.987	2258	Positive
Beheira	Beh_5	S239	16	0.698	0.967	2208	Positive
Beheira	Beh_5	S240	16	1.074	1.517	3607	Positive
Beheira	Beh_5	S241	16	0.645	0.888	2012	Positive
Beheira	Beh_5	S242	16	0.812	1.133	2624	Positive
Beheira	Beh_5	S243	16	0.259	0.323	668	Negative
Beheira	Beh_5	S244	16	0.456	0.612	1342	Negative
Beheira	Beh_5	S245	16	0.382	0.504	1086	Negative
Beheira	Beh_5	S246	16	0.336	0.437	930	Negative
Beheira	Beh_5	S247	16	0.18	0.208	413	Negative
Beheira	Beh_5	S248	16	0.18	0.208	413	Negative
Beheira	Beh_5	S249	16	0.143	0.154	298	Negative
Beheira	Beh_5	S250	16	0.428	0.571	1243	Negative
Beheira	Beh_1	S251	35	0.338	0.439	933	Negative
Beheira	Beh_1	S252	35	0.374	0.492	1058	Negative
Beheira	Beh_1	S253	35	0.129	0.133	254	Negative
Beheira	Beh_1	S254	35	0.463	0.622	1365	Negative
Beheira	Beh_1	S255	35	0.416	0.554	1204	Negative
Beheira	Beh_1	S256	35	0.2	0.237	478	Negative
Beheira	Beh_1	S257	35	0.189	0.221	443	Negative
Beheira	Beh_1	S258	35	0.19	0.222	445	Negative
Beheira	Beh_1	S259	35	0.233	0.286	586	Negative
Beheira	Beh_1	S260	35	0.311	0.4	844	Negative
Beheira	Beh_1	S261	35	0.278	0.352	735	Negative
Beheira	Beh_1	S262	35	0.229	0.28	571	Negative
Beheira	Beh_1	S263	35	0.341	0.444	946	Negative
Beheira	Beh_1	S264	35	0.173	0.198	393	Negative
Beheira	Beh_1	S265	35	0.229	0.28	572	Negative
Beheira	Beh_1	S266	35	0.256	0.319	659	Negative
Beheira	Beh_1	S267	35	0.287	0.365	764	Negative
Beheira	Beh_1	S268	35	0.401	0.531	1149	Negative
Beheira	Beh_1	S269	35	0.196	0.231	464	Negative
Beheira	Beh_1	S270	35	0.308	0.395	832	Negative
Beheira	Beh_1	S271	35	0.334	0.434	923	Negative
Beheira	Beh_1	S272	35	0.138	0.147	284	Negative
Beheira	Beh_1	S273	35	0.34	0.442	941	Negative
Beheira	Beh_1	S274	35	0.186	0.216	430	Negative
Beheira	Beh_1	S275	35	0.146	0.158	306	Negative
Beheira	Beh_1	S276	35	0.455	0.611	1340	Negative
Beheira	Beh_1	S277	35	0.461	0.62	1360	Negative
Beheira	Beh_1	S278	35	0.408	0.542	1176	Negative
Beheira	Beh_1	S279	35	0.233	0.286	586	Negative
Beheira	Beh_1	S280	35	0.158	0.176	344	Negative
Beheira	Beh_1	S281	35	0.367	0.481	1031	Negative
Beheira	Beh_1	S282	35	0.282	0.357	745	Negative
Beheira	Beh_1	S283	35	0.167	0.189	373	Negative
Beheira	Beh_1	S284	35	0.301	0.385	809	Negative
Beheira	Beh_1	S285	35	0.134	0.141	270	Negative
Beheira	Beh_1	S286	35	0.442	0.592	1294	Negative
Beheira	Beh_1	S287	35	1.729	2.476	6155	Positive
Beheira	Beh_1	S288	35	1.9	2.726	6834	Positive
Beheira	Beh_1	S289	35	1.203	1.705	4098	Positive
Beheira	Beh_1	S290	35	1.819	2.607	6509	Positive
Beheira	Beh_1	S291	35	1.304	1.854	4489	Positive
Beheira	Beh_1	S292	35	1.92	2.755	6913	Positive
Beheira	Beh_1	S293	35	2.22	3.195	8126	Positive
Beheira	Beh_1	S294	35	2.375	3.422	8757	Positive
Beheira	Beh_1	S295	35	2.177	3.132	7951	Positive
Beheira	Beh_1	S296	35	1.858	2.665	6668	Positive
Beheira	Beh_1	S297	35	1.182	1.675	4019	Positive
Beheira	Beh_1	S298	35	1.881	2.699	6760	Positive
Beheira	Beh_1	S299	35	1.387	1.975	4810	Positive
Beheira	Beh_1	S300	35	2.163	3.112	7896	Positive
Beheira	Beh_2	S301	35	2.466	3.555	9130	Positive
Beheira	Beh_2	S302	35	1.349	1.919	4663	Positive
Beheira	Beh_2	S303	35	1.207	1.712	4116	Positive
Beheira	Beh_2	S304	35	1.904	2.732	6852	Positive
Beheira	Beh_2	S305	35	1.963	2.819	7089	Positive
Beheira	Beh_2	S306	35	1.304	1.854	4490	Positive
Beheira	Beh_2	S307	35	2.091	3.006	7604	Positive
Beheira	Beh_2	S308	35	1.188	1.684	4043	Positive
Beheira	Beh_2	S309	35	1.079	1.524	3625	Positive
Beheira	Beh_2	S310	35	1.64	2.346	5803	Positive
Beheira	Beh_2	S311	35	1.911	2.743	6881	Positive
Beheira	Beh_2	S312	35	2.142	3.08	7809	Positive
Beheira	Beh_2	S313	35	1.192	1.69	4060	Positive
Beheira	Beh_2	S314	35	1.868	2.68	6709	Positive
Beheira	Beh_2	S315	35	1.424	2.029	4954	Positive
Beheira	Beh_2	S316	35	2.153	3.097	7856	Positive
Beheira	Beh_2	S317	35	2.308	3.324	8483	Positive
Beheira	Beh_2	S318	35	1.57	2.243	5527	Positive
Beheira	Beh_2	S319	35	1.286	1.827	4420	Positive
Beheira	Beh_2	S320	35	2.392	3.446	8824	Positive
Beheira	Beh_2	S321	35	1.547	2.21	5438	Positive
Beheira	Beh_2	S322	35	1.803	2.584	6448	Positive
Beheira	Beh_2	S323	35	1.871	2.684	6719	Positive
Beheira	Beh_2	S324	35	1.795	2.572	6414	Positive
Beheira	Beh_2	S325	35	1.48	2.111	5172	Positive
Beheira	Beh_2	S326	35	1.232	1.748	4212	Positive
Beheira	Beh_2	S327	35	1.295	1.84	4452	Positive
Beheira	Beh_2	S328	35	1.49	2.126	5212	Positive
Beheira	Beh_2	S329	35	1.827	2.619	6544	Positive
Beheira	Beh_2	S330	35	1.421	2.025	4942	Positive
Beheira	Beh_2	S331	35	2.319	3.339	8525	Positive
Beheira	Beh_2	S332	35	1.332	1.894	4596	Positive
Beheira	Beh_2	S333	35	1.836	2.633	6582	Positive
Beheira	Beh_2	S334	35	1.882	2.7	6765	Positive
Beheira	Beh_2	S335	35	1.875	2.689	6734	Positive
Beheira	Beh_2	S336	35	1.906	2.735	6860	Positive
Beheira	Beh_2	S337	35	2.031	2.918	7362	Positive
Beheira	Beh_2	S338	35	1.783	2.555	6370	Positive
Beheira	Beh_2	S339	35	1.632	2.334	5772	Positive
Beheira	Beh_2	S340	35	1.231	1.747	4207	Positive
Beheira	Beh_2	S341	35	1.162	1.645	3941	Positive
Beheira	Beh_2	S342	35	1.519	2.168	5324	Positive
Beheira	Beh_2	S343	35	1.797	2.575	6423	Positive
Beheira	Beh_2	S344	35	1.304	1.853	4488	Positive
Beheira	Beh_2	S345	35	2.011	2.889	7282	Positive
Beheira	Beh_2	S346	35	1.315	1.87	4531	Positive
Beheira	Beh_2	S347	35	1.48	2.111	5172	Positive
Beheira	Beh_2	S348	35	2.416	3.482	8925	Positive
Beheira	Beh_2	S349	35	1.181	1.674	4016	Positive
Beheira	Beh_2	S350	35	2.048	2.943	7429	Positive
Beheira	Beh_3	S351	35	1.903	2.731	6849	Positive
Beheira	Beh_3	S352	35	1.712	2.451	6088	Positive
Beheira	Beh_3	S353	35	2.135	3.071	7782	Positive
Beheira	Beh_3	S354	35	1.986	2.852	7180	Positive
Beheira	Beh_3	S355	35	1.688	2.416	5992	Positive
Beheira	Beh_3	S356	35	1.314	1.868	4526	Positive
Beheira	Beh_3	S357	35	2.008	2.884	7269	Positive
Beheira	Beh_3	S358	35	1.745	2.499	6218	Positive
Beheira	Beh_3	S359	35	1.379	1.963	4779	Positive
Beheira	Beh_3	S360	35	1.819	2.607	6510	Positive
Beheira	Beh_3	S361	35	2.099	3.018	7637	Positive
Beheira	Beh_3	S362	35	1.967	2.824	7102	Positive
Beheira	Beh_3	S363	35	2.042	2.934	7404	Positive
Beheira	Beh_3	S364	35	2.322	3.344	8540	Positive
Beheira	Beh_3	S365	35	2.064	2.967	7496	Positive
Beheira	Beh_3	S366	35	1.36	1.935	4703	Positive
Beheira	Beh_3	S367	35	1.198	1.698	4080	Positive
Beheira	Beh_3	S368	35	1.36	1.935	4705	Positive
Beheira	Beh_3	S369	35	1.517	2.165	5318	Positive
Beheira	Beh_3	S370	35	1.777	2.546	6345	Positive
Beheira	Beh_3	S371	35	1.587	2.268	5592	Positive
Beheira	Beh_3	S372	35	2.036	2.926	7382	Positive
Beheira	Beh_3	S373	35	1.786	2.559	6381	Positive
Beheira	Beh_3	S374	35	0.398	0.527	1140	Negative
Beheira	Beh_3	S375	35	1.345	1.913	4646	Positive
Beheira	Beh_3	S376	35	2.111	3.035	7683	Positive
Beheira	Beh_3	S377	35	1.465	2.09	5116	Positive
Beheira	Beh_3	S378	35	2.064	2.967	7497	Positive
Beheira	Beh_3	S379	35	1.78	2.551	6359	Positive
Beheira	Beh_3	S380	35	2.085	2.997	7578	Positive
Beheira	Beh_3	S381	35	2.029	2.915	7352	Positive
Beheira	Beh_3	S382	35	2.624	3.786	9776	Positive
Beheira	Beh_3	S383	35	2.593	3.741	9650	Positive
Beheira	Beh_3	S384	35	2.041	2.933	7402	Positive
Beheira	Beh_3	S385	35	1.765	2.528	6295	Positive
Beheira	Beh_3	S386	35	1.271	1.806	4363	Positive
Beheira	Beh_3	S387	35	2.315	3.334	8512	Positive
Beheira	Beh_3	S388	35	2.297	3.307	8436	Positive
Beheira	Beh_3	S389	35	1.659	2.373	5877	Positive
Beheira	Beh_3	S390	35	2.194	3.156	8019	Positive
Beheira	Beh_3	S391	35	1.427	2.034	4966	Positive
Beheira	Beh_3	S392	35	2.35	3.385	8655	Positive
Beheira	Beh_3	S393	35	1.851	2.654	6639	Positive
Beheira	Beh_3	S394	35	0.169	0.192	380	Negative
Beheira	Beh_3	S395	35	1.823	2.613	6526	Positive
Beheira	Beh_3	S396	35	2.315	3.334	8513	Positive
Beheira	Beh_3	S397	35	1.452	2.071	5065	Positive
Beheira	Beh_3	S398	35	2.217	3.191	8116	Positive
Beheira	Beh_3	S399	35	2.227	3.205	8154	Positive
Beheira	Beh_3	S400	35	1.43	2.038	4978	Positive
Beheira	Beh_4	S401	35	2.25	3.239	8248	Positive
Beheira	Beh_4	S402	35	1.741	2.494	6203	Positive
Beheira	Beh_4	S403	35	2.137	3.073	7787	Positive
Beheira	Beh_4	S404	35	1.531	2.186	5373	Positive
Beheira	Beh_4	S405	35	2.14	3.078	7803	Positive
Beheira	Beh_4	S406	35	1.713	2.453	6091	Positive
Beheira	Beh_4	S407	35	1.331	1.893	4592	Positive
Beheira	Beh_4	S408	35	2.257	3.249	8275	Positive
Beheira	Beh_4	S409	35	1.353	1.926	4679	Positive
Beheira	Beh_4	S410	35	2.58	3.722	9596	Positive
Beheira	Beh_4	S411	35	1.633	2.335	5773	Positive
Beheira	Beh_4	S412	35	1.442	2.055	5023	Positive
Beheira	Beh_4	S413	35	1.956	2.808	7059	Positive
Beheira	Beh_4	S414	35	1.666	2.384	5906	Positive
Beheira	Beh_4	S415	35	1.366	1.945	4731	Positive
Beheira	Beh_4	S416	35	2.254	3.245	8264	Positive
Beheira	Beh_4	S417	35	1.318	1.874	4544	Positive
Beheira	Beh_4	S418	35	1.559	2.227	5482	Positive
Beheira	Beh_4	S419	35	2.492	3.593	9236	Positive
Beheira	Beh_4	S420	35	1.448	2.064	5046	Positive
Beheira	Beh_4	S421	35	0.134	0.141	271	Negative
Beheira	Beh_4	S422	35	1.387	1.975	4811	Positive
Beheira	Beh_4	S423	35	0.104	0.097	181	Negative
Beheira	Beh_4	S424	35	0.127	0.13	247	Negative
Beheira	Beh_4	S425	35	1.272	1.807	4366	Positive
Beheira	Beh_4	S426	35	2.26	3.254	8289	Positive
Beheira	Beh_4	S427	35	2.251	3.24	8252	Positive
Beheira	Beh_4	S428	35	1.255	1.782	4300	Positive
Beheira	Beh_4	S429	35	1.207	1.712	4116	Positive
Beheira	Beh_4	S430	35	1.27	1.804	4357	Positive
Beheira	Beh_4	S431	35	1.473	2.101	5147	Positive
Beheira	Beh_4	S432	35	1.709	2.446	6074	Positive
Beheira	Beh_4	S433	35	1.838	2.636	6588	Positive
Beheira	Beh_4	S434	35	1.416	2.017	4922	Positive
Beheira	Beh_4	S435	35	2.189	3.15	8000	Positive
Beheira	Beh_4	S436	35	2.43	3.502	8981	Positive
Beheira	Beh_4	S437	35	1.954	2.806	7053	Positive
Beheira	Beh_4	S438	35	1.4	1.994	4861	Positive
Beheira	Beh_4	S439	35	2.022	2.905	7324	Positive
Beheira	Beh_4	S440	35	1.72	2.462	6117	Positive
Beheira	Beh_4	S441	35	2.202	3.168	8050	Positive
Beheira	Beh_4	S442	35	1.991	2.86	7201	Positive
Beheira	Beh_4	S443	35	2.262	3.256	8295	Positive
Beheira	Beh_4	S444	35	2.429	3.5	8976	Positive
Beheira	Beh_4	S445	35	1.73	2.477	6156	Positive
Beheira	Beh_4	S446	35	1.883	2.702	6769	Positive
Beheira	Beh_4	S447	35	2.168	3.119	7916	Positive
Beheira	Beh_4	S448	35	2.227	3.205	8155	Positive
Beheira	Beh_4	S449	35	1.802	2.583	6444	Positive
Beheira	Beh_4	S450	35	2.124	3.054	7735	Positive
Beheira	Beh_5	S451	35	1.468	2.094	5128	Positive
Beheira	Beh_5	S452	35	2.059	2.959	7474	Positive
Beheira	Beh_5	S453	35	1.627	2.327	5753	Positive
Beheira	Beh_5	S454	35	1.924	2.762	6933	Positive
Beheira	Beh_5	S455	35	2.088	3.002	7592	Positive
Beheira	Beh_5	S456	35	1.724	2.468	6133	Positive
Beheira	Beh_5	S457	35	1.293	1.838	4449	Positive
Beheira	Beh_5	S458	35	2.321	3.343	8536	Positive
Beheira	Beh_5	S459	35	2.426	3.496	8965	Positive
Beheira	Beh_5	S460	35	1.233	1.75	4215	Positive
Beheira	Beh_5	S461	35	1.873	2.687	6727	Positive
Beheira	Beh_5	S462	35	1.316	1.871	4536	Positive
Beheira	Beh_5	S463	35	2.359	3.398	8690	Positive
Beheira	Beh_5	S464	35	1.248	1.772	4273	Positive
Beheira	Beh_5	S465	35	1.362	1.938	4711	Positive
Beheira	Beh_5	S466	35	1.893	2.716	6807	Positive
Beheira	Beh_5	S467	35	2.324	3.347	8547	Positive
Beheira	Beh_5	S468	35	1.612	2.304	5691	Positive
Beheira	Beh_5	S469	35	1.782	2.554	6366	Positive
Beheira	Beh_5	S470	35	1.313	1.867	4524	Positive
Beheira	Beh_5	S471	35	1.572	2.246	5535	Positive
Beheira	Beh_5	S472	35	1.95	2.8	7036	Positive
Beheira	Beh_5	S473	35	1.262	1.792	4326	Positive
Beheira	Beh_5	S474	35	1.192	1.689	4056	Positive
Beheira	Beh_5	S475	35	1.593	2.277	5617	Positive
Beheira	Beh_5	S476	35	1.255	1.782	4300	Positive
Beheira	Beh_5	S477	35	1.206	1.71	4111	Positive
Beheira	Beh_5	S478	35	1.666	2.383	5903	Positive
Beheira	Beh_5	S479	35	2.247	3.234	8233	Positive
Beheira	Beh_5	S480	35	2.043	2.935	7409	Positive
Beheira	Beh_5	S481	35	1.965	2.822	7098	Positive
Beheira	Beh_5	S482	35	2.213	3.184	8096	Positive
Beheira	Beh_5	S483	35	2.023	2.906	7327	Positive
Beheira	Beh_5	S484	35	1.562	2.232	5497	Positive
Beheira	Beh_5	S485	35	1.855	2.661	6656	Positive
Beheira	Beh_5	S486	35	1.333	1.896	4600	Positive
Beheira	Beh_5	S487	35	1.734	2.483	6173	Positive
Beheira	Beh_5	S488	35	2.267	3.263	8314	Positive
Beheira	Beh_5	S489	35	1.829	2.622	6552	Positive
Beheira	Beh_5	S490	35	1.596	2.281	5628	Positive
Beheira	Beh_5	S491	35	1.529	2.183	5364	Positive
Beheira	Beh_5	S492	35	1.709	2.447	6075	Positive
Beheira	Beh_5	S493	35	2.013	2.892	7290	Positive
Beheira	Beh_5	S494	35	1.511	2.156	5292	Positive
Beheira	Beh_5	S495	35	2.012	2.89	7284	Positive
Beheira	Beh_5	S496	35	1.493	2.13	5224	Positive
Beheira	Beh_5	S497	35	1.864	2.673	6689	Positive
Beheira	Beh_5	S498	35	1.385	1.972	4801	Positive
Beheira	Beh_5	S499	35	1.455	2.075	5076	Positive
Beheira	Beh_5	S500	35	1.665	2.382	5900	Positive
Gharbia	Gha_1	S1	16	1.011	1.424	3367	Positive
Gharbia	Gha_1	S2	16	1.03	1.453	3442	Positive
Gharbia	Gha_1	S3	16	1.056	1.49	3537	Positive
Gharbia	Gha_1	S4	16	0.942	1.324	3110	Positive
Gharbia	Gha_1	S5	16	0.791	1.103	2549	Positive
Gharbia	Gha_1	S6	16	0.084	0.068	123	Negative
Gharbia	Gha_1	S7	16	0.736	1.022	2347	Positive
Gharbia	Gha_1	S8	16	0.729	1.012	2320	Positive
Gharbia	Gha_1	S9	16	0.884	1.238	2891	Positive
Gharbia	Gha_1	S10	16	0.93	1.306	3064	Positive
Gharbia	Gha_1	S11	16	0.095	0.083	152	Negative
Gharbia	Gha_1	S12	16	0.676	0.934	2127	Positive
Gharbia	Gha_1	S13	16	1.056	1.49	3538	Positive
Gharbia	Gha_1	S14	16	1.016	1.432	3389	Positive
Gharbia	Gha_1	S15	16	0.151	0.165	321	Negative
Gharbia	Gha_1	S16	16	1.142	1.617	3869	Positive
Gharbia	Gha_1	S17	16	0.127	0.13	247	Negative
Gharbia	Gha_1	S18	16	0.875	1.225	2858	Positive
Gharbia	Gha_1	S19	16	1.159	1.642	3934	Positive
Gharbia	Gha_1	S20	16	0.404	0.536	1161	Negative
Gharbia	Gha_1	S21	16	0.436	0.582	1271	Negative
Gharbia	Gha_1	S22	16	0.246	0.304	625	Negative
Gharbia	Gha_1	S23	16	0.259	0.323	669	Negative
Gharbia	Gha_1	S24	16	0.157	0.174	340	Negative
Gharbia	Gha_1	S25	16	0.33	0.427	907	Negative
Gharbia	Gha_1	S26	16	0.135	0.142	272	Negative
Gharbia	Gha_1	S27	16	0.291	0.37	775	Negative
Gharbia	Gha_1	S28	16	0.317	0.409	865	Negative
Gharbia	Gha_1	S29	16	0.227	0.277	565	Negative
Gharbia	Gha_1	S30	16	0.334	0.433	921	Negative
Gharbia	Gha_1	S31	16	0.133	0.139	266	Negative
Gharbia	Gha_1	S32	16	0.136	0.143	274	Negative
Gharbia	Gha_1	S33	16	0.413	0.549	1192	Negative
Gharbia	Gha_1	S34	16	0.913	1.281	3000	Positive
Gharbia	Gha_1	S35	16	0.815	1.137	2635	Positive
Gharbia	Gha_1	S36	16	1.003	1.413	3340	Positive
Gharbia	Gha_1	S37	16	0.709	0.983	2249	Positive
Gharbia	Gha_1	S38	16	1.161	1.644	3938	Positive
Gharbia	Gha_1	S39	16	0.657	0.907	2060	Positive
Gharbia	Gha_1	S40	16	0.961	1.351	3180	Positive
Gharbia	Gha_1	S41	16	1.129	1.597	3816	Positive
Gharbia	Gha_1	S42	16	0.738	1.025	2353	Positive
Gharbia	Gha_1	S43	16	0.916	1.286	3013	Positive
Gharbia	Gha_1	S44	16	1.166	1.652	3960	Positive
Gharbia	Gha_1	S45	16	0.173	0.198	391	Negative
Gharbia	Gha_1	S46	16	0.246	0.305	629	Negative
Gharbia	Gha_1	S47	16	0.164	0.184	363	Negative
Gharbia	Gha_1	S48	16	0.448	0.6	1312	Negative
Gharbia	Gha_1	S49	16	0.431	0.576	1256	Negative
Gharbia	Gha_1	S50	16	0.217	0.262	532	Negative
Gharbia	Gha_2	S51	16	0.358	0.468	1002	Negative
Gharbia	Gha_2	S52	16	0.412	0.547	1186	Negative
Gharbia	Gha_2	S53	16	0.322	0.416	880	Negative
Gharbia	Gha_2	S54	16	0.313	0.403	850	Negative
Gharbia	Gha_2	S55	16	0.211	0.253	513	Negative
Gharbia	Gha_2	S56	16	0.156	0.173	339	Negative
Gharbia	Gha_2	S57	16	0.438	0.586	1280	Negative
Gharbia	Gha_2	S58	16	1.025	1.445	3422	Positive
Gharbia	Gha_2	S59	16	1	1.408	3327	Positive
Gharbia	Gha_2	S60	16	0.129	0.133	254	Negative
Gharbia	Gha_2	S61	16	1.13	1.599	3821	Positive
Gharbia	Gha_2	S62	16	0.95	1.336	3141	Positive
Gharbia	Gha_2	S63	16	1.108	1.566	3734	Positive
Gharbia	Gha_2	S64	16	0.786	1.095	2530	Positive
Gharbia	Gha_2	S65	16	0.957	1.346	3168	Positive
Gharbia	Gha_2	S66	16	0.142	0.153	297	Negative
Gharbia	Gha_2	S67	16	0.916	1.286	3014	Positive
Gharbia	Gha_2	S68	16	0.805	1.123	2599	Positive
Gharbia	Gha_2	S69	16	0.701	0.971	2218	Positive
Gharbia	Gha_2	S70	16	0.938	1.318	3095	Positive
Gharbia	Gha_2	S71	16	0.89	1.247	2915	Positive
Gharbia	Gha_2	S72	16	0.825	1.152	2672	Positive
Gharbia	Gha_2	S73	16	0.872	1.221	2849	Positive
Gharbia	Gha_2	S74	16	0.927	1.302	3055	Positive
Gharbia	Gha_2	S75	16	0.976	1.373	3237	Positive
Gharbia	Gha_2	S76	16	0.98	1.379	3253	Positive
Gharbia	Gha_2	S77	16	1.075	1.519	3612	Positive
Gharbia	Gha_2	S78	16	0.873	1.223	2853	Positive
Gharbia	Gha_2	S79	16	1.175	1.664	3991	Positive
Gharbia	Gha_2	S80	16	1.114	1.576	3762	Positive
Gharbia	Gha_2	S81	16	1.036	1.461	3463	Positive
Gharbia	Gha_2	S82	16	1.06	1.497	3557	Positive
Gharbia	Gha_2	S83	16	1.085	1.533	3649	Positive
Gharbia	Gha_2	S84	16	1.057	1.492	3544	Positive
Gharbia	Gha_2	S85	16	0.823	1.15	2667	Positive
Gharbia	Gha_2	S86	16	0.884	1.239	2893	Positive
Gharbia	Gha_2	S87	16	0.793	1.105	2554	Positive
Gharbia	Gha_2	S88	16	0.728	1.01	2317	Positive
Gharbia	Gha_2	S89	16	0.645	0.889	2016	Positive
Gharbia	Gha_2	S90	16	1.002	1.412	3337	Positive
Gharbia	Gha_2	S91	16	0.654	0.902	2048	Positive
Gharbia	Gha_2	S92	16	0.741	1.029	2364	Positive
Gharbia	Gha_2	S93	16	0.77	1.072	2470	Positive
Gharbia	Gha_2	S94	16	0.165	0.186	366	Negative
Gharbia	Gha_2	S95	16	0.427	0.569	1240	Negative
Gharbia	Gha_2	S96	16	0.345	0.45	959	Negative
Gharbia	Gha_2	S97	16	0.243	0.3	617	Negative
Gharbia	Gha_2	S98	16	0.145	0.157	304	Negative
Gharbia	Gha_2	S99	16	0.236	0.29	594	Negative
Gharbia	Gha_2	S100	16	0.241	0.297	610	Negative
Gharbia	Gha_3	S101	16	0.382	0.503	1084	Negative
Gharbia	Gha_3	S102	16	0.35	0.457	976	Negative
Gharbia	Gha_3	S103	16	0.797	1.112	2572	Positive
Gharbia	Gha_3	S104	16	0.856	1.197	2786	Positive
Gharbia	Gha_3	S105	16	0.824	1.151	2670	Positive
Gharbia	Gha_3	S106	16	1.063	1.5	3563	Positive
Gharbia	Gha_3	S107	16	1.108	1.566	3735	Positive
Gharbia	Gha_3	S108	16	0.435	0.581	1268	Negative
Gharbia	Gha_3	S109	16	0.293	0.373	782	Negative
Gharbia	Gha_3	S110	16	0.166	0.188	370	Negative
Gharbia	Gha_3	S111	16	0.376	0.495	1064	Negative
Gharbia	Gha_3	S112	16	0.392	0.519	1120	Negative
Gharbia	Gha_3	S113	16	0.324	0.419	887	Negative
Gharbia	Gha_3	S114	16	0.396	0.524	1132	Negative
Gharbia	Gha_3	S115	16	0.3	0.384	808	Negative
Gharbia	Gha_3	S116	16	0.311	0.399	842	Negative
Gharbia	Gha_3	S117	16	0.277	0.35	730	Negative
Gharbia	Gha_3	S118	16	0.131	0.136	260	Negative
Gharbia	Gha_3	S119	16	0.162	0.181	356	Negative
Gharbia	Gha_3	S120	16	0.435	0.581	1268	Negative
Gharbia	Gha_3	S121	16	0.399	0.528	1142	Negative
Gharbia	Gha_3	S122	16	0.755	1.05	2416	Positive
Gharbia	Gha_3	S123	16	0.695	0.962	2195	Positive
Gharbia	Gha_3	S124	16	1.131	1.601	3827	Positive
Gharbia	Gha_3	S125	16	1.011	1.425	3370	Positive
Gharbia	Gha_3	S126	16	1.11	1.57	3746	Positive
Gharbia	Gha_3	S127	16	0.933	1.311	3077	Positive
Gharbia	Gha_3	S128	16	0.865	1.211	2822	Positive
Gharbia	Gha_3	S129	16	1.071	1.512	3595	Positive
Gharbia	Gha_3	S130	16	0.927	1.301	3051	Positive
Gharbia	Gha_3	S131	16	0.684	0.946	2156	Positive
Gharbia	Gha_3	S132	16	0.645	0.889	2015	Positive
Gharbia	Gha_3	S133	16	0.668	0.922	2096	Positive
Gharbia	Gha_3	S134	16	1.148	1.625	3889	Positive
Gharbia	Gha_3	S135	16	0.967	1.36	3202	Positive
Gharbia	Gha_3	S136	16	1.045	1.474	3498	Positive
Gharbia	Gha_3	S137	16	0.985	1.386	3269	Positive
Gharbia	Gha_3	S138	16	0.668	0.922	2097	Positive
Gharbia	Gha_3	S139	16	0.795	1.108	2563	Positive
Gharbia	Gha_3	S140	16	0.879	1.231	2874	Positive
Gharbia	Gha_3	S141	16	1.083	1.53	3642	Positive
Gharbia	Gha_3	S142	16	1.097	1.551	3697	Positive
Gharbia	Gha_3	S143	16	0.836	1.168	2714	Positive
Gharbia	Gha_3	S144	16	0.862	1.207	2812	Positive
Gharbia	Gha_3	S145	16	0.686	0.949	2163	Positive
Gharbia	Gha_3	S146	16	0.867	1.214	2829	Positive
Gharbia	Gha_3	S147	16	1.032	1.455	3447	Positive
Gharbia	Gha_3	S148	16	0.776	1.081	2495	Positive
Gharbia	Gha_3	S149	16	1.059	1.495	3550	Positive
Gharbia	Gha_3	S150	16	0.991	1.396	3295	Positive
Gharbia	Gha_4	S151	16	0.715	0.991	2269	Positive
Gharbia	Gha_4	S152	16	0.647	0.892	2022	Positive
Gharbia	Gha_4	S153	16	1.023	1.442	3415	Positive
Gharbia	Gha_4	S154	16	1.041	1.468	3481	Positive
Gharbia	Gha_4	S155	16	0.967	1.36	3202	Positive
Gharbia	Gha_4	S156	16	0.762	1.06	2441	Positive
Gharbia	Gha_4	S157	16	0.674	0.931	2120	Positive
Gharbia	Gha_4	S158	16	0.655	0.904	2053	Positive
Gharbia	Gha_4	S159	16	0.87	1.218	2839	Positive
Gharbia	Gha_4	S160	16	0.832	1.163	2700	Positive
Gharbia	Gha_4	S161	16	0.897	1.258	2942	Positive
Gharbia	Gha_4	S162	16	0.757	1.053	2423	Positive
Gharbia	Gha_4	S163	16	1.025	1.445	3421	Positive
Gharbia	Gha_4	S164	16	1.164	1.649	3951	Positive
Gharbia	Gha_4	S165	16	0.978	1.376	3245	Positive
Gharbia	Gha_4	S166	16	0.685	0.947	2159	Positive
Gharbia	Gha_4	S167	16	0.964	1.356	3193	Positive
Gharbia	Gha_4	S168	16	1.14	1.613	3857	Positive
Gharbia	Gha_4	S169	16	1.075	1.519	3613	Positive
Gharbia	Gha_4	S170	16	0.718	0.995	2279	Positive
Gharbia	Gha_4	S171	16	0.856	1.198	2789	Positive
Gharbia	Gha_4	S172	16	1.034	1.459	3458	Positive
Gharbia	Gha_4	S173	16	0.758	1.054	2426	Positive
Gharbia	Gha_4	S174	16	0.722	1.002	2297	Positive
Gharbia	Gha_4	S175	16	0.781	1.088	2512	Positive
Gharbia	Gha_4	S176	16	1.13	1.599	3821	Positive
Gharbia	Gha_4	S177	16	0.706	0.978	2237	Positive
Gharbia	Gha_4	S178	16	1.086	1.534	3652	Positive
Gharbia	Gha_4	S179	16	0.728	1.01	2316	Positive
Gharbia	Gha_4	S180	16	0.825	1.152	2672	Positive
Gharbia	Gha_4	S181	16	0.706	0.978	2236	Positive
Gharbia	Gha_4	S182	16	0.986	1.388	3275	Positive
Gharbia	Gha_4	S183	16	0.959	1.349	3175	Positive
Gharbia	Gha_4	S184	16	0.767	1.068	2461	Positive
Gharbia	Gha_4	S185	16	1.12	1.584	3781	Positive
Gharbia	Gha_4	S186	16	0.968	1.362	3207	Positive
Gharbia	Gha_4	S187	16	0.931	1.307	3067	Positive
Gharbia	Gha_4	S188	16	1.046	1.476	3502	Positive
Gharbia	Gha_4	S189	16	0.724	1.005	2303	Positive
Gharbia	Gha_4	S190	16	0.935	1.314	3084	Positive
Gharbia	Gha_4	S191	16	1.094	1.546	3683	Positive
Gharbia	Gha_4	S192	16	0.253	0.315	651	Negative
Gharbia	Gha_4	S193	16	0.169	0.192	379	Negative
Gharbia	Gha_4	S194	16	0.311	0.399	841	Negative
Gharbia	Gha_4	S195	16	0.395	0.523	1131	Negative
Gharbia	Gha_4	S196	16	0.202	0.24	483	Negative
Gharbia	Gha_4	S197	16	0.345	0.45	959	Negative
Gharbia	Gha_4	S198	16	0.153	0.169	330	Negative
Gharbia	Gha_4	S199	16	0.642	0.885	2005	Positive
Gharbia	Gha_4	S200	16	0.743	1.032	2372	Positive
Gharbia	Gha_5	S201	16	0.951	1.337	3145	Positive
Gharbia	Gha_5	S202	16	0.991	1.395	3292	Positive
Gharbia	Gha_5	S203	16	0.862	1.207	2813	Positive
Gharbia	Gha_5	S204	16	0.948	1.333	3134	Positive
Gharbia	Gha_5	S205	16	1.03	1.452	3439	Positive
Gharbia	Gha_5	S206	16	0.8	1.115	2580	Positive
Gharbia	Gha_5	S207	16	0.97	1.365	3216	Positive
Gharbia	Gha_5	S208	16	1.135	1.606	3839	Positive
Gharbia	Gha_5	S209	16	0.984	1.385	3266	Positive
Gharbia	Gha_5	S210	16	1.138	1.61	3849	Positive
Gharbia	Gha_5	S211	16	1.114	1.576	3762	Positive
Gharbia	Gha_5	S212	16	1.026	1.446	3425	Positive
Gharbia	Gha_5	S213	16	0.809	1.129	2615	Positive
Gharbia	Gha_5	S214	16	1.093	1.544	3679	Positive
Gharbia	Gha_5	S215	16	0.997	1.404	3317	Positive
Gharbia	Gha_5	S216	16	0.97	1.364	3212	Positive
Gharbia	Gha_5	S217	16	0.913	1.281	3001	Positive
Gharbia	Gha_5	S218	16	1.086	1.534	3652	Positive
Gharbia	Gha_5	S219	16	0.681	0.941	2144	Positive
Gharbia	Gha_5	S220	16	1.153	1.633	3910	Positive
Gharbia	Gha_5	S221	16	1.061	1.498	3560	Positive
Gharbia	Gha_5	S222	16	0.937	1.316	3091	Positive
Gharbia	Gha_5	S223	16	1.091	1.542	3672	Positive
Gharbia	Gha_5	S224	16	1.146	1.622	3881	Positive
Gharbia	Gha_5	S225	16	0.757	1.053	2423	Positive
Gharbia	Gha_5	S226	16	0.78	1.086	2506	Positive
Gharbia	Gha_5	S227	16	0.74	1.028	2360	Positive
Gharbia	Gha_5	S228	16	0.97	1.365	3216	Positive
Gharbia	Gha_5	S229	16	1.153	1.632	3907	Positive
Gharbia	Gha_5	S230	16	1.114	1.576	3761	Positive
Gharbia	Gha_5	S231	16	0.885	1.24	2896	Positive
Gharbia	Gha_5	S232	16	0.709	0.983	2248	Positive
Gharbia	Gha_5	S233	16	0.749	1.041	2393	Positive
Gharbia	Gha_5	S234	16	1.104	1.561	3723	Positive
Gharbia	Gha_5	S235	16	0.981	1.38	3255	Positive
Gharbia	Gha_5	S236	16	0.657	0.906	2057	Positive
Gharbia	Gha_5	S237	16	0.979	1.378	3248	Positive
Gharbia	Gha_5	S238	16	1.126	1.593	3806	Positive
Gharbia	Gha_5	S239	16	1.084	1.532	3646	Positive
Gharbia	Gha_5	S240	16	0.713	0.988	2261	Positive
Gharbia	Gha_5	S241	16	0.663	0.915	2079	Positive
Gharbia	Gha_5	S242	16	0.809	1.129	2616	Positive
Gharbia	Gha_5	S243	16	1.072	1.514	3599	Positive
Gharbia	Gha_5	S244	16	1.161	1.644	3938	Positive
Gharbia	Gha_5	S245	16	0.933	1.311	3078	Positive
Gharbia	Gha_5	S246	16	0.996	1.402	3312	Positive
Gharbia	Gha_5	S247	16	1.05	1.482	3518	Positive
Gharbia	Gha_5	S248	16	0.661	0.912	2073	Positive
Gharbia	Gha_5	S249	16	0.744	1.033	2374	Positive
Gharbia	Gha_5	S250	16	0.694	0.961	2194	Positive
Gharbia	Gha_1	S251	35	1.837	2.634	6584	Positive
Gharbia	Gha_1	S252	35	1.767	2.531	6304	Positive
Gharbia	Gha_1	S253	35	1.631	2.332	5764	Positive
Gharbia	Gha_1	S254	35	1.284	1.824	4411	Positive
Gharbia	Gha_1	S255	35	2.291	3.299	8416	Positive
Gharbia	Gha_1	S256	35	1.868	2.679	6706	Positive
Gharbia	Gha_1	S257	35	2.022	2.905	7325	Positive
Gharbia	Gha_1	S258	35	1.514	2.161	5307	Positive
Gharbia	Gha_1	S259	35	2.02	2.902	7316	Positive
Gharbia	Gha_1	S260	35	2.422	3.49	8948	Positive
Gharbia	Gha_1	S261	35	1.995	2.866	7219	Positive
Gharbia	Gha_1	S262	35	1.186	1.681	4035	Positive
Gharbia	Gha_1	S263	35	2.12	3.048	7718	Positive
Gharbia	Gha_1	S264	35	2.066	2.969	7501	Positive
Gharbia	Gha_1	S265	35	2.391	3.445	8820	Positive
Gharbia	Gha_1	S266	35	1.562	2.232	5496	Positive
Gharbia	Gha_1	S267	35	1.83	2.623	6555	Positive
Gharbia	Gha_1	S268	35	2.222	3.197	8132	Positive
Gharbia	Gha_1	S269	35	2.281	3.284	8372	Positive
Gharbia	Gha_1	S270	35	1.629	2.329	5756	Positive
Gharbia	Gha_1	S271	35	2.077	2.985	7545	Positive
Gharbia	Gha_1	S272	35	1.191	1.688	4053	Positive
Gharbia	Gha_1	S273	35	1.852	2.656	6643	Positive
Gharbia	Gha_1	S274	35	2.191	3.153	8010	Positive
Gharbia	Gha_1	S275	35	2.026	2.91	7340	Positive
Gharbia	Gha_1	S276	35	1.58	2.258	5566	Positive
Gharbia	Gha_1	S277	35	1.32	1.877	4551	Positive
Gharbia	Gha_1	S278	35	1.554	2.22	5464	Positive
Gharbia	Gha_1	S279	35	1.456	2.076	5078	Positive
Gharbia	Gha_1	S280	35	1.55	2.214	5448	Positive
Gharbia	Gha_1	S281	35	2.001	2.874	7239	Positive
Gharbia	Gha_1	S282	35	2.11	3.034	7681	Positive
Gharbia	Gha_1	S283	35	1.851	2.654	6639	Positive
Gharbia	Gha_1	S284	35	1.809	2.593	6472	Positive
Gharbia	Gha_1	S285	35	2.034	2.923	7375	Positive
Gharbia	Gha_1	S286	35	2.023	2.906	7328	Positive
Gharbia	Gha_1	S287	35	1.274	1.81	4373	Positive
Gharbia	Gha_1	S288	35	2.4	3.458	8859	Positive
Gharbia	Gha_1	S289	35	1.394	1.985	4838	Positive
Gharbia	Gha_1	S290	35	1.934	2.776	6971	Positive
Gharbia	Gha_1	S291	35	1.855	2.66	6655	Positive
Gharbia	Gha_1	S292	35	1.637	2.341	5789	Positive
Gharbia	Gha_1	S293	35	1.343	1.91	4639	Positive
Gharbia	Gha_1	S294	35	1.321	1.878	4553	Positive
Gharbia	Gha_1	S295	35	2.235	3.217	8186	Positive
Gharbia	Gha_1	S296	35	1.505	2.148	5272	Positive
Gharbia	Gha_1	S297	35	1.666	2.383	5902	Positive
Gharbia	Gha_1	S298	35	1.66	2.375	5882	Positive
Gharbia	Gha_1	S299	35	1.679	2.402	5955	Positive
Gharbia	Gha_1	S300	35	1.894	2.718	6812	Positive
Gharbia	Gha_2	S301	35	1.796	2.574	6420	Positive
Gharbia	Gha_2	S302	35	1.357	1.931	4694	Positive
Gharbia	Gha_2	S303	35	2.191	3.152	8006	Positive
Gharbia	Gha_2	S304	35	1.59	2.273	5606	Positive
Gharbia	Gha_2	S305	35	1.384	1.971	4800	Positive
Gharbia	Gha_2	S306	35	1.345	1.914	4649	Positive
Gharbia	Gha_2	S307	35	2.013	2.892	7291	Positive
Gharbia	Gha_2	S308	35	1.781	2.552	6361	Positive
Gharbia	Gha_2	S309	35	2.05	2.946	7437	Positive
Gharbia	Gha_2	S310	35	1.602	2.29	5653	Positive
Gharbia	Gha_2	S311	35	1.972	2.831	7121	Positive
Gharbia	Gha_2	S312	35	1.333	1.896	4600	Positive
Gharbia	Gha_2	S313	35	1.375	1.958	4766	Positive
Gharbia	Gha_2	S314	35	1.386	1.974	4807	Positive
Gharbia	Gha_2	S315	35	1.55	2.214	5448	Positive
Gharbia	Gha_2	S316	35	1.289	1.831	4429	Positive
Gharbia	Gha_2	S317	35	1.28	1.818	4396	Positive
Gharbia	Gha_2	S318	35	1.954	2.806	7054	Positive
Gharbia	Gha_2	S319	35	1.352	1.924	4674	Positive
Gharbia	Gha_2	S320	35	1.31	1.863	4513	Positive
Gharbia	Gha_2	S321	35	1.209	1.715	4123	Positive
Gharbia	Gha_2	S322	35	2.097	3.014	7626	Positive
Gharbia	Gha_2	S323	35	1.262	1.792	4326	Positive
Gharbia	Gha_2	S324	35	1.239	1.758	4237	Positive
Gharbia	Gha_2	S325	35	1.791	2.566	6400	Positive
Gharbia	Gha_2	S326	35	1.394	1.985	4838	Positive
Gharbia	Gha_2	S327	35	1.814	2.601	6494	Positive
Gharbia	Gha_2	S328	35	1.784	2.557	6374	Positive
Gharbia	Gha_2	S329	35	1.724	2.469	6136	Positive
Gharbia	Gha_2	S330	35	2.02	2.902	7317	Positive
Gharbia	Gha_2	S331	35	1.636	2.339	5785	Positive
Gharbia	Gha_2	S332	35	1.919	2.754	6910	Positive
Gharbia	Gha_2	S333	35	2.356	3.394	8678	Positive
Gharbia	Gha_2	S334	35	1.183	1.677	4026	Positive
Gharbia	Gha_2	S335	35	2.185	3.143	7982	Positive
Gharbia	Gha_2	S336	35	1.651	2.361	5843	Positive
Gharbia	Gha_2	S337	35	1.768	2.533	6310	Positive
Gharbia	Gha_2	S338	35	1.553	2.218	5460	Positive
Gharbia	Gha_2	S339	35	2.018	2.899	7310	Positive
Gharbia	Gha_2	S340	35	1.68	2.404	5960	Positive
Gharbia	Gha_2	S341	35	1.758	2.518	6269	Positive
Gharbia	Gha_2	S342	35	1.946	2.794	7021	Positive
Gharbia	Gha_2	S343	35	1.572	2.246	5535	Positive
Gharbia	Gha_2	S344	35	2.302	3.315	8459	Positive
Gharbia	Gha_2	S345	35	1.924	2.762	6933	Positive
Gharbia	Gha_2	S346	35	1.194	1.692	4064	Positive
Gharbia	Gha_2	S347	35	1.502	2.143	5257	Positive
Gharbia	Gha_2	S348	35	1.337	1.902	4617	Positive
Gharbia	Gha_2	S349	35	1.23	1.745	4204	Positive
Gharbia	Gha_2	S350	35	0.093	0.08	146	Negative
Gharbia	Gha_3	S351	35	2.248	3.235	8237	Positive
Gharbia	Gha_3	S352	35	1.977	2.839	7145	Positive
Gharbia	Gha_3	S353	35	1.903	2.73	6847	Positive
Gharbia	Gha_3	S354	35	1.256	1.784	4305	Positive
Gharbia	Gha_3	S355	35	0.932	1.309	3072	Positive
Gharbia	Gha_3	S356	35	1.918	2.752	6907	Positive
Gharbia	Gha_3	S357	35	1.343	1.911	4640	Positive
Gharbia	Gha_3	S358	35	1.985	2.85	7173	Positive
Gharbia	Gha_3	S359	35	2.413	3.477	8911	Positive
Gharbia	Gha_3	S360	35	1.942	2.788	7005	Positive
Gharbia	Gha_3	S361	35	1.585	2.265	5586	Positive
Gharbia	Gha_3	S362	35	1.856	2.662	6661	Positive
Gharbia	Gha_3	S363	35	1.946	2.794	7020	Positive
Gharbia	Gha_3	S364	35	2.139	3.076	7797	Positive
Gharbia	Gha_3	S365	35	1.823	2.614	6528	Positive
Gharbia	Gha_3	S366	35	1.532	2.188	5379	Positive
Gharbia	Gha_3	S367	35	2.299	3.311	8447	Positive
Gharbia	Gha_3	S368	35	1.723	2.467	6130	Positive
Gharbia	Gha_3	S369	35	1.885	2.704	6776	Positive
Gharbia	Gha_3	S370	35	2.14	3.078	7803	Positive
Gharbia	Gha_3	S371	35	1.511	2.156	5294	Positive
Gharbia	Gha_3	S372	35	1.601	2.288	5646	Positive
Gharbia	Gha_3	S373	35	1.304	1.854	4490	Positive
Gharbia	Gha_3	S374	35	1.384	1.971	4799	Positive
Gharbia	Gha_3	S375	35	1.386	1.973	4805	Positive
Gharbia	Gha_3	S376	35	1.922	2.759	6926	Positive
Gharbia	Gha_3	S377	35	1.435	2.045	4996	Positive
Gharbia	Gha_3	S378	35	1.776	2.544	6340	Positive
Gharbia	Gha_3	S379	35	2.054	2.951	7453	Positive
Gharbia	Gha_3	S380	35	2.256	3.247	8270	Positive
Gharbia	Gha_3	S381	35	1.179	1.67	4007	Positive
Gharbia	Gha_3	S382	35	2.472	3.564	9155	Positive
Gharbia	Gha_3	S383	35	2.581	3.723	9601	Positive
Gharbia	Gha_3	S384	35	2.001	2.874	7239	Positive
Gharbia	Gha_3	S385	35	1.852	2.656	6645	Positive
Gharbia	Gha_3	S386	35	1.646	2.354	5824	Positive
Gharbia	Gha_3	S387	35	2.075	2.983	7540	Positive
Gharbia	Gha_3	S388	35	1.897	2.722	6825	Positive
Gharbia	Gha_3	S389	35	1.761	2.523	6282	Positive
Gharbia	Gha_3	S390	35	1.307	1.858	4500	Positive
Gharbia	Gha_3	S391	35	1.95	2.799	7035	Positive
Gharbia	Gha_3	S392	35	1.538	2.196	5400	Positive
Gharbia	Gha_3	S393	35	1.502	2.143	5257	Positive
Gharbia	Gha_3	S394	35	2.14	3.078	7802	Positive
Gharbia	Gha_3	S395	35	1.983	2.847	7166	Positive
Gharbia	Gha_3	S396	35	1.545	2.206	5427	Positive
Gharbia	Gha_3	S397	35	2.258	3.251	8281	Positive
Gharbia	Gha_3	S398	35	2.224	3.2	8139	Positive
Gharbia	Gha_3	S399	35	1.81	2.594	6474	Positive
Gharbia	Gha_3	S400	35	1.291	1.835	4439	Positive
Gharbia	Gha_4	S401	35	1.621	2.317	5725	Positive
Gharbia	Gha_4	S402	35	1.299	1.846	4470	Positive
Gharbia	Gha_4	S403	35	1.188	1.684	4042	Positive
Gharbia	Gha_4	S404	35	1.467	2.092	5123	Positive
Gharbia	Gha_4	S405	35	1.71	2.448	6079	Positive
Gharbia	Gha_4	S406	35	2.426	3.496	8965	Positive
Gharbia	Gha_4	S407	35	2.309	3.325	8486	Positive
Gharbia	Gha_4	S408	35	1.61	2.301	5682	Positive
Gharbia	Gha_4	S409	35	1.74	2.492	6198	Positive
Gharbia	Gha_4	S410	35	1.961	2.816	7082	Positive
Gharbia	Gha_4	S411	35	1.636	2.34	5787	Positive
Gharbia	Gha_4	S412	35	1.792	2.568	6404	Positive
Gharbia	Gha_4	S413	35	1.541	2.2	5410	Positive
Gharbia	Gha_4	S414	35	2.322	3.344	8539	Positive
Gharbia	Gha_4	S415	35	1.508	2.152	5282	Positive
Gharbia	Gha_4	S416	35	2.392	3.447	8827	Positive
Gharbia	Gha_4	S417	35	2.386	3.438	8801	Positive
Gharbia	Gha_4	S418	35	2.127	3.059	7751	Positive
Gharbia	Gha_4	S419	35	1.944	2.79	7009	Positive
Gharbia	Gha_4	S420	35	1.405	2.001	4879	Positive
Gharbia	Gha_4	S421	35	1.424	2.029	4954	Positive
Gharbia	Gha_4	S422	35	0.226	0.275	560	Negative
Gharbia	Gha_4	S423	35	0.166	0.187	368	Negative
Gharbia	Gha_4	S424	35	0.371	0.487	1045	Negative
Gharbia	Gha_4	S425	35	0.347	0.453	966	Negative
Gharbia	Gha_4	S426	35	0.432	0.577	1257	Negative
Gharbia	Gha_4	S427	35	0.384	0.506	1090	Negative
Gharbia	Gha_4	S428	35	0.407	0.54	1170	Negative
Gharbia	Gha_4	S429	35	0.226	0.275	560	Negative
Gharbia	Gha_4	S430	35	0.188	0.219	438	Negative
Gharbia	Gha_4	S431	35	0.389	0.514	1108	Negative
Gharbia	Gha_4	S432	35	0.408	0.542	1174	Negative
Gharbia	Gha_4	S433	35	0.47	0.632	1389	Negative
Gharbia	Gha_4	S434	35	0.272	0.343	713	Negative
Gharbia	Gha_4	S435	35	0.257	0.321	665	Negative
Gharbia	Gha_4	S436	35	0.397	0.526	1138	Negative
Gharbia	Gha_4	S437	35	0.246	0.305	629	Negative
Gharbia	Gha_4	S438	35	0.45	0.603	1319	Negative
Gharbia	Gha_4	S439	35	0.425	0.567	1234	Negative
Gharbia	Gha_4	S440	35	0.278	0.351	732	Negative
Gharbia	Gha_4	S441	35	0.389	0.514	1109	Negative
Gharbia	Gha_4	S442	35	0.39	0.516	1113	Negative
Gharbia	Gha_4	S443	35	0.69	0.954	2177	Positive
Gharbia	Gha_4	S444	35	1.59	2.273	5607	Positive
Gharbia	Gha_4	S445	35	1.905	2.734	6856	Positive
Gharbia	Gha_4	S446	35	1.749	2.505	6232	Positive
Gharbia	Gha_4	S447	35	1.44	2.052	5015	Positive
Gharbia	Gha_4	S448	35	0.928	1.303	3058	Positive
Gharbia	Gha_4	S449	35	1.287	1.829	4423	Positive
Gharbia	Gha_4	S450	35	1.954	2.806	7053	Positive
Gharbia	Gha_5	S451	35	1.119	1.582	3778	Positive
Gharbia	Gha_5	S452	35	1.96	2.814	7076	Positive
Gharbia	Gha_5	S453	35	1.094	1.546	3684	Positive
Gharbia	Gha_5	S454	35	1.8	2.58	6436	Positive
Gharbia	Gha_5	S455	35	0.964	1.356	3194	Positive
Gharbia	Gha_5	S456	35	1.346	1.915	4651	Positive
Gharbia	Gha_5	S457	35	1.947	2.795	7023	Positive
Gharbia	Gha_5	S458	35	1.554	2.22	5464	Positive
Gharbia	Gha_5	S459	35	1.42	2.023	4938	Positive
Gharbia	Gha_5	S460	35	1.724	2.469	6136	Positive
Gharbia	Gha_5	S461	35	2.071	2.977	7524	Positive
Gharbia	Gha_5	S462	35	1.843	2.643	6608	Positive
Gharbia	Gha_5	S463	35	2.12	3.049	7722	Positive
Gharbia	Gha_5	S464	35	1.601	2.288	5646	Positive
Gharbia	Gha_5	S465	35	1.891	2.713	6799	Positive
Gharbia	Gha_5	S466	35	1.189	1.685	4045	Positive
Gharbia	Gha_5	S467	35	1.353	1.926	4681	Positive
Gharbia	Gha_5	S468	35	1.84	2.638	6595	Positive
Gharbia	Gha_5	S469	35	1.495	2.133	5230	Positive
Gharbia	Gha_5	S470	35	2.09	3.004	7599	Positive
Gharbia	Gha_5	S471	35	1.078	1.522	3622	Positive
Gharbia	Gha_5	S472	35	1.707	2.444	6069	Positive
Gharbia	Gha_5	S473	35	1.631	2.332	5764	Positive
Gharbia	Gha_5	S474	35	1.328	1.889	4582	Positive
Gharbia	Gha_5	S475	35	1.228	1.742	4194	Positive
Gharbia	Gha_5	S476	35	1.696	2.428	6024	Positive
Gharbia	Gha_5	S477	35	1.79	2.565	6395	Positive
Gharbia	Gha_5	S478	35	1.584	2.263	5579	Positive
Gharbia	Gha_5	S479	35	1.228	1.742	4194	Positive
Gharbia	Gha_5	S480	35	1.228	1.742	4194	Positive
Gharbia	Gha_5	S481	35	1.567	2.239	5514	Positive
Gharbia	Gha_5	S482	35	1.302	1.851	4483	Positive
Gharbia	Gha_5	S483	35	1.584	2.263	5579	Positive
Gharbia	Gha_5	S484	35	1.407	2.004	4887	Positive
Gharbia	Gha_5	S485	35	1.97	2.829	7116	Positive
Gharbia	Gha_5	S486	35	1.228	1.742	4194	Positive
Gharbia	Gha_5	S487	35	1.497	2.136	5240	Positive
Gharbia	Gha_5	S488	35	1.706	2.442	6063	Positive
Gharbia	Gha_5	S489	35	1.306	1.856	4496	Positive
Gharbia	Gha_5	S490	35	0.487	0.658	1452	Negative
Gharbia	Gha_5	S491	35	2.164	3.113	7900	Positive
Gharbia	Gha_5	S492	35	1.584	2.263	5579	Positive
Gharbia	Gha_5	S493	35	1.248	1.771	4272	Positive
Gharbia	Gha_5	S494	35	1.248	1.771	4272	Positive
Gharbia	Gha_5	S495	35	1.567	2.239	5514	Positive
Gharbia	Gha_5	S496	35	1.459	2.08	5090	Positive
Gharbia	Gha_5	S497	35	0.669	0.924	2102	Positive
Gharbia	Gha_5	S498	35	1.228	1.742	4194	Positive
Gharbia	Gha_5	S499	35	1.567	2.239	5514	Positive
Gharbia	Gha_5	S500	35	1.302	1.851	4483	Positive
Kafr El-Sheikh	Kaf_1	S1	16	1.096	1.549	3692	Positive
Kafr El-Sheikh	Kaf_1	S2	16	0.931	1.307	3067	Positive
Kafr El-Sheikh	Kaf_1	S3	16	0.716	0.992	2271	Positive
Kafr El-Sheikh	Kaf_1	S4	16	0.736	1.022	2345	Positive
Kafr El-Sheikh	Kaf_1	S5	16	0.802	1.118	2586	Positive
Kafr El-Sheikh	Kaf_1	S6	16	0.157	0.174	341	Negative
Kafr El-Sheikh	Kaf_1	S7	16	1.14	1.614	3860	Positive
Kafr El-Sheikh	Kaf_1	S8	16	0.321	0.415	878	Negative
Kafr El-Sheikh	Kaf_1	S9	16	0.462	0.621	1364	Negative
Kafr El-Sheikh	Kaf_1	S10	16	0.311	0.399	842	Negative
Kafr El-Sheikh	Kaf_1	S11	16	0.347	0.453	966	Negative
Kafr El-Sheikh	Kaf_1	S12	16	0.37	0.486	1044	Negative
Kafr El-Sheikh	Kaf_1	S13	16	0.287	0.364	762	Negative
Kafr El-Sheikh	Kaf_1	S14	16	0.347	0.452	964	Negative
Kafr El-Sheikh	Kaf_1	S15	16	0.332	0.43	914	Negative
Kafr El-Sheikh	Kaf_1	S16	16	0.44	0.588	1284	Negative
Kafr El-Sheikh	Kaf_1	S17	16	0.138	0.147	283	Negative
Kafr El-Sheikh	Kaf_1	S18	16	0.225	0.274	559	Negative
Kafr El-Sheikh	Kaf_1	S19	16	0.456	0.612	1342	Negative
Kafr El-Sheikh	Kaf_1	S20	16	0.436	0.583	1272	Negative
Kafr El-Sheikh	Kaf_1	S21	16	0.287	0.365	763	Negative
Kafr El-Sheikh	Kaf_1	S22	16	0.345	0.449	956	Negative
Kafr El-Sheikh	Kaf_1	S23	16	0.224	0.272	555	Negative
Kafr El-Sheikh	Kaf_1	S24	16	0.192	0.225	450	Negative
Kafr El-Sheikh	Kaf_1	S25	16	0.29	0.369	773	Negative
Kafr El-Sheikh	Kaf_1	S26	16	0.251	0.312	643	Negative
Kafr El-Sheikh	Kaf_1	S27	16	0.332	0.43	913	Negative
Kafr El-Sheikh	Kaf_1	S28	16	0.151	0.165	321	Negative
Kafr El-Sheikh	Kaf_1	S29	16	0.464	0.624	1370	Negative
Kafr El-Sheikh	Kaf_1	S30	16	1.116	1.578	3767	Positive
Kafr El-Sheikh	Kaf_1	S31	16	0.779	1.085	2504	Positive
Kafr El-Sheikh	Kaf_1	S32	16	0.783	1.091	2519	Positive
Kafr El-Sheikh	Kaf_1	S33	16	1.146	1.622	3882	Positive
Kafr El-Sheikh	Kaf_1	S34	16	1.172	1.661	3983	Positive
Kafr El-Sheikh	Kaf_1	S35	16	1.106	1.563	3727	Positive
Kafr El-Sheikh	Kaf_1	S36	16	0.851	1.191	2772	Positive
Kafr El-Sheikh	Kaf_1	S37	16	0.782	1.089	2515	Positive
Kafr El-Sheikh	Kaf_1	S38	16	0.98	1.379	3252	Positive
Kafr El-Sheikh	Kaf_1	S39	16	1.13	1.599	3822	Positive
Kafr El-Sheikh	Kaf_1	S40	16	1.142	1.617	3867	Positive
Kafr El-Sheikh	Kaf_1	S41	16	1.065	1.503	3573	Positive
Kafr El-Sheikh	Kaf_1	S42	16	1.121	1.586	3788	Positive
Kafr El-Sheikh	Kaf_1	S43	16	0.879	1.232	2876	Positive
Kafr El-Sheikh	Kaf_1	S44	16	0.892	1.251	2923	Positive
Kafr El-Sheikh	Kaf_1	S45	16	0.815	1.137	2635	Positive
Kafr El-Sheikh	Kaf_1	S46	16	0.942	1.324	3110	Positive
Kafr El-Sheikh	Kaf_1	S47	16	0.688	0.952	2171	Positive
Kafr El-Sheikh	Kaf_1	S48	16	0.172	0.196	388	Negative
Kafr El-Sheikh	Kaf_1	S49	16	1.097	1.55	3694	Positive
Kafr El-Sheikh	Kaf_1	S50	16	0.739	1.026	2356	Positive
Kafr El-Sheikh	Kaf_2	S51	16	0.851	1.191	2772	Positive
Kafr El-Sheikh	Kaf_2	S52	16	0.136	0.144	277	Negative
Kafr El-Sheikh	Kaf_2	S53	16	0.653	0.901	2044	Positive
Kafr El-Sheikh	Kaf_2	S54	16	0.948	1.332	3131	Positive
Kafr El-Sheikh	Kaf_2	S55	16	1.018	1.435	3395	Positive
Kafr El-Sheikh	Kaf_2	S56	16	0.688	0.951	2170	Positive
Kafr El-Sheikh	Kaf_2	S57	16	0.802	1.119	2590	Positive
Kafr El-Sheikh	Kaf_2	S58	16	1.165	1.65	3954	Positive
Kafr El-Sheikh	Kaf_2	S59	16	0.988	1.391	3282	Positive
Kafr El-Sheikh	Kaf_2	S60	16	0.813	1.135	2630	Positive
Kafr El-Sheikh	Kaf_2	S61	16	1.17	1.657	3972	Positive
Kafr El-Sheikh	Kaf_2	S62	16	1.017	1.433	3391	Positive
Kafr El-Sheikh	Kaf_2	S63	16	0.796	1.11	2568	Positive
Kafr El-Sheikh	Kaf_2	S64	16	0.217	0.262	532	Negative
Kafr El-Sheikh	Kaf_2	S65	16	0.288	0.366	767	Negative
Kafr El-Sheikh	Kaf_2	S66	16	0.466	0.627	1377	Negative
Kafr El-Sheikh	Kaf_2	S67	16	0.3	0.384	806	Negative
Kafr El-Sheikh	Kaf_2	S68	16	0.242	0.299	615	Negative
Kafr El-Sheikh	Kaf_2	S69	16	0.349	0.455	971	Negative
Kafr El-Sheikh	Kaf_2	S70	16	0.21	0.252	511	Negative
Kafr El-Sheikh	Kaf_2	S71	16	0.15	0.164	319	Negative
Kafr El-Sheikh	Kaf_2	S72	16	0.17	0.193	381	Negative
Kafr El-Sheikh	Kaf_2	S73	16	0.169	0.192	380	Negative
Kafr El-Sheikh	Kaf_2	S74	16	0.178	0.205	408	Negative
Kafr El-Sheikh	Kaf_2	S75	16	0.173	0.198	392	Negative
Kafr El-Sheikh	Kaf_2	S76	16	0.351	0.459	980	Negative
Kafr El-Sheikh	Kaf_2	S77	16	0.189	0.221	443	Negative
Kafr El-Sheikh	Kaf_2	S78	16	0.248	0.308	634	Negative
Kafr El-Sheikh	Kaf_2	S79	16	0.438	0.586	1279	Negative
Kafr El-Sheikh	Kaf_2	S80	16	0.293	0.374	785	Negative
Kafr El-Sheikh	Kaf_2	S81	16	0.36	0.472	1011	Negative
Kafr El-Sheikh	Kaf_2	S82	16	0.883	1.237	2888	Positive
Kafr El-Sheikh	Kaf_2	S83	16	0.994	1.399	3303	Positive
Kafr El-Sheikh	Kaf_2	S84	16	0.972	1.368	3223	Positive
Kafr El-Sheikh	Kaf_2	S85	16	0.76	1.057	2434	Positive
Kafr El-Sheikh	Kaf_2	S86	16	0.772	1.075	2478	Positive
Kafr El-Sheikh	Kaf_2	S87	16	0.647	0.891	2020	Positive
Kafr El-Sheikh	Kaf_2	S88	16	1.056	1.49	3539	Positive
Kafr El-Sheikh	Kaf_2	S89	16	1.017	1.433	3391	Positive
Kafr El-Sheikh	Kaf_2	S90	16	0.752	1.045	2404	Positive
Kafr El-Sheikh	Kaf_2	S91	16	0.735	1.02	2341	Positive
Kafr El-Sheikh	Kaf_2	S92	16	0.673	0.929	2113	Positive
Kafr El-Sheikh	Kaf_2	S93	16	1.114	1.576	3762	Positive
Kafr El-Sheikh	Kaf_2	S94	16	0.674	0.931	2119	Positive
Kafr El-Sheikh	Kaf_2	S95	16	0.659	0.909	2065	Positive
Kafr El-Sheikh	Kaf_2	S96	16	1.106	1.563	3727	Positive
Kafr El-Sheikh	Kaf_2	S97	16	1.119	1.582	3776	Positive
Kafr El-Sheikh	Kaf_2	S98	16	0.842	1.177	2735	Positive
Kafr El-Sheikh	Kaf_2	S99	16	0.842	1.177	2737	Positive
Kafr El-Sheikh	Kaf_2	S100	16	1.026	1.447	3427	Positive
Kafr El-Sheikh	Kaf_3	S101	16	0.877	1.229	2869	Positive
Kafr El-Sheikh	Kaf_3	S102	16	1.127	1.594	3809	Positive
Kafr El-Sheikh	Kaf_3	S103	16	0.918	1.288	3019	Positive
Kafr El-Sheikh	Kaf_3	S104	16	0.862	1.206	2811	Positive
Kafr El-Sheikh	Kaf_3	S105	16	0.849	1.188	2763	Positive
Kafr El-Sheikh	Kaf_3	S106	16	0.75	1.043	2399	Positive
Kafr El-Sheikh	Kaf_3	S107	16	1.165	1.65	3955	Positive
Kafr El-Sheikh	Kaf_3	S108	16	1.138	1.61	3849	Positive
Kafr El-Sheikh	Kaf_3	S109	16	1.114	1.575	3759	Positive
Kafr El-Sheikh	Kaf_3	S110	16	0.683	0.945	2154	Positive
Kafr El-Sheikh	Kaf_3	S111	16	1.086	1.535	3655	Positive
Kafr El-Sheikh	Kaf_3	S112	16	0.863	1.208	2814	Positive
Kafr El-Sheikh	Kaf_3	S113	16	0.77	1.072	2470	Positive
Kafr El-Sheikh	Kaf_3	S114	16	0.859	1.202	2799	Positive
Kafr El-Sheikh	Kaf_3	S115	16	1.134	1.605	3838	Positive
Kafr El-Sheikh	Kaf_3	S116	16	0.71	0.984	2252	Positive
Kafr El-Sheikh	Kaf_3	S117	16	0.885	1.24	2895	Positive
Kafr El-Sheikh	Kaf_3	S118	16	1.167	1.653	3963	Positive
Kafr El-Sheikh	Kaf_3	S119	16	0.642	0.884	2004	Positive
Kafr El-Sheikh	Kaf_3	S120	16	0.647	0.891	2020	Positive
Kafr El-Sheikh	Kaf_3	S121	16	1.043	1.472	3491	Positive
Kafr El-Sheikh	Kaf_3	S122	16	1.157	1.638	3923	Positive
Kafr El-Sheikh	Kaf_3	S123	16	1.152	1.631	3904	Positive
Kafr El-Sheikh	Kaf_3	S124	16	1.055	1.489	3535	Positive
Kafr El-Sheikh	Kaf_3	S125	16	0.651	0.898	2037	Positive
Kafr El-Sheikh	Kaf_3	S126	16	0.378	0.498	1072	Negative
Kafr El-Sheikh	Kaf_3	S127	16	0.351	0.459	980	Negative
Kafr El-Sheikh	Kaf_3	S128	16	0.369	0.485	1042	Negative
Kafr El-Sheikh	Kaf_3	S129	16	0.317	0.409	865	Negative
Kafr El-Sheikh	Kaf_3	S130	16	0.215	0.259	525	Negative
Kafr El-Sheikh	Kaf_3	S131	16	0.248	0.308	634	Negative
Kafr El-Sheikh	Kaf_3	S132	16	0.189	0.221	442	Negative
Kafr El-Sheikh	Kaf_3	S133	16	0.442	0.592	1293	Negative
Kafr El-Sheikh	Kaf_3	S134	16	0.332	0.43	913	Negative
Kafr El-Sheikh	Kaf_3	S135	16	0.268	0.337	699	Negative
Kafr El-Sheikh	Kaf_3	S136	16	0.289	0.368	771	Negative
Kafr El-Sheikh	Kaf_3	S137	16	0.455	0.611	1338	Negative
Kafr El-Sheikh	Kaf_3	S138	16	0.179	0.206	409	Negative
Kafr El-Sheikh	Kaf_3	S139	16	0.332	0.431	916	Negative
Kafr El-Sheikh	Kaf_3	S140	16	0.305	0.391	822	Negative
Kafr El-Sheikh	Kaf_3	S141	16	0.341	0.444	945	Negative
Kafr El-Sheikh	Kaf_3	S142	16	0.128	0.132	251	Negative
Kafr El-Sheikh	Kaf_3	S143	16	0.43	0.574	1250	Negative
Kafr El-Sheikh	Kaf_3	S144	16	0.45	0.603	1321	Negative
Kafr El-Sheikh	Kaf_3	S145	16	0.325	0.42	891	Negative
Kafr El-Sheikh	Kaf_3	S146	16	0.371	0.487	1045	Negative
Kafr El-Sheikh	Kaf_3	S147	16	1.127	1.594	3809	Positive
Kafr El-Sheikh	Kaf_3	S148	16	0.778	1.084	2501	Positive
Kafr El-Sheikh	Kaf_3	S149	16	0.968	1.362	3207	Positive
Kafr El-Sheikh	Kaf_3	S150	16	0.898	1.259	2944	Positive
Kafr El-Sheikh	Kaf_4	S151	16	0.848	1.186	2759	Positive
Kafr El-Sheikh	Kaf_4	S152	16	0.71	0.984	2252	Positive
Kafr El-Sheikh	Kaf_4	S153	16	1.03	1.452	3440	Positive
Kafr El-Sheikh	Kaf_4	S154	16	0.816	1.139	2639	Positive
Kafr El-Sheikh	Kaf_4	S155	16	0.89	1.247	2913	Positive
Kafr El-Sheikh	Kaf_4	S156	16	0.959	1.349	3176	Positive
Kafr El-Sheikh	Kaf_4	S157	16	1.04	1.467	3479	Positive
Kafr El-Sheikh	Kaf_4	S158	16	0.703	0.974	2227	Positive
Kafr El-Sheikh	Kaf_4	S159	16	1.049	1.48	3512	Positive
Kafr El-Sheikh	Kaf_4	S160	16	0.813	1.134	2627	Positive
Kafr El-Sheikh	Kaf_4	S161	16	0.667	0.921	2095	Positive
Kafr El-Sheikh	Kaf_4	S162	16	0.822	1.148	2663	Positive
Kafr El-Sheikh	Kaf_4	S163	16	1.144	1.619	3872	Positive
Kafr El-Sheikh	Kaf_4	S164	16	1.082	1.529	3639	Positive
Kafr El-Sheikh	Kaf_4	S165	16	0.935	1.314	3084	Positive
Kafr El-Sheikh	Kaf_4	S166	16	1.075	1.518	3610	Positive
Kafr El-Sheikh	Kaf_4	S167	16	0.858	1.201	2797	Positive
Kafr El-Sheikh	Kaf_4	S168	16	0.69	0.954	2176	Positive
Kafr El-Sheikh	Kaf_4	S169	16	0.787	1.097	2535	Positive
Kafr El-Sheikh	Kaf_4	S170	16	1.073	1.515	3603	Positive
Kafr El-Sheikh	Kaf_4	S171	16	0.885	1.24	2896	Positive
Kafr El-Sheikh	Kaf_4	S172	16	1.024	1.443	3416	Positive
Kafr El-Sheikh	Kaf_4	S173	16	0.834	1.165	2705	Positive
Kafr El-Sheikh	Kaf_4	S174	16	0.961	1.352	3183	Positive
Kafr El-Sheikh	Kaf_4	S175	16	0.918	1.289	3021	Positive
Kafr El-Sheikh	Kaf_4	S176	16	0.963	1.354	3188	Positive
Kafr El-Sheikh	Kaf_4	S177	16	0.946	1.329	3123	Positive
Kafr El-Sheikh	Kaf_4	S178	16	0.817	1.141	2644	Positive
Kafr El-Sheikh	Kaf_4	S179	16	0.895	1.255	2935	Positive
Kafr El-Sheikh	Kaf_4	S180	16	0.972	1.367	3221	Positive
Kafr El-Sheikh	Kaf_4	S181	16	0.896	1.256	2938	Positive
Kafr El-Sheikh	Kaf_4	S182	16	0.943	1.325	3114	Positive
Kafr El-Sheikh	Kaf_4	S183	16	0.778	1.083	2498	Positive
Kafr El-Sheikh	Kaf_4	S184	16	0.785	1.093	2525	Positive
Kafr El-Sheikh	Kaf_4	S185	16	1.132	1.602	3829	Positive
Kafr El-Sheikh	Kaf_4	S186	16	1.065	1.503	3572	Positive
Kafr El-Sheikh	Kaf_4	S187	16	0.713	0.988	2262	Positive
Kafr El-Sheikh	Kaf_4	S188	16	1.17	1.658	3975	Positive
Kafr El-Sheikh	Kaf_4	S189	16	0.866	1.213	2828	Positive
Kafr El-Sheikh	Kaf_4	S190	16	0.836	1.169	2717	Positive
Kafr El-Sheikh	Kaf_4	S191	16	0.668	0.922	2098	Positive
Kafr El-Sheikh	Kaf_4	S192	16	0.928	1.303	3058	Positive
Kafr El-Sheikh	Kaf_4	S193	16	0.714	0.99	2267	Positive
Kafr El-Sheikh	Kaf_4	S194	16	0.918	1.289	3021	Positive
Kafr El-Sheikh	Kaf_4	S195	16	0.204	0.243	490	Negative
Kafr El-Sheikh	Kaf_4	S196	16	0.207	0.247	500	Negative
Kafr El-Sheikh	Kaf_4	S197	16	0.362	0.474	1016	Negative
Kafr El-Sheikh	Kaf_4	S198	16	0.128	0.132	253	Negative
Kafr El-Sheikh	Kaf_4	S199	16	0.16	0.179	352	Negative
Kafr El-Sheikh	Kaf_4	S200	16	0.405	0.538	1166	Negative
Kafr El-Sheikh	Kaf_5	S201	16	0.188	0.22	439	Negative
Kafr El-Sheikh	Kaf_5	S202	16	0.356	0.465	994	Negative
Kafr El-Sheikh	Kaf_5	S203	16	0.21	0.252	509	Negative
Kafr El-Sheikh	Kaf_5	S204	16	0.159	0.177	346	Negative
Kafr El-Sheikh	Kaf_5	S205	16	0.211	0.254	515	Negative
Kafr El-Sheikh	Kaf_5	S206	16	0.38	0.5	1075	Negative
Kafr El-Sheikh	Kaf_5	S207	16	0.977	1.375	3242	Positive
Kafr El-Sheikh	Kaf_5	S208	16	1.03	1.453	3442	Positive
Kafr El-Sheikh	Kaf_5	S209	16	1.057	1.492	3544	Positive
Kafr El-Sheikh	Kaf_5	S210	16	1.082	1.528	3637	Positive
Kafr El-Sheikh	Kaf_5	S211	16	1.131	1.6	3824	Positive
Kafr El-Sheikh	Kaf_5	S212	16	1.11	1.569	3742	Positive
Kafr El-Sheikh	Kaf_5	S213	16	0.782	1.089	2515	Positive
Kafr El-Sheikh	Kaf_5	S214	16	0.927	1.301	3051	Positive
Kafr El-Sheikh	Kaf_5	S215	16	0.986	1.388	3275	Positive
Kafr El-Sheikh	Kaf_5	S216	16	1.174	1.663	3988	Positive
Kafr El-Sheikh	Kaf_5	S217	16	0.917	1.287	3015	Positive
Kafr El-Sheikh	Kaf_5	S218	16	0.997	1.404	3315	Positive
Kafr El-Sheikh	Kaf_5	S219	16	0.849	1.187	2762	Positive
Kafr El-Sheikh	Kaf_5	S220	16	0.935	1.314	3084	Positive
Kafr El-Sheikh	Kaf_5	S221	16	1.028	1.449	3433	Positive
Kafr El-Sheikh	Kaf_5	S222	16	1.076	1.52	3615	Positive
Kafr El-Sheikh	Kaf_5	S223	16	1.101	1.557	3713	Positive
Kafr El-Sheikh	Kaf_5	S224	16	0.718	0.995	2279	Positive
Kafr El-Sheikh	Kaf_5	S225	16	0.694	0.961	2193	Positive
Kafr El-Sheikh	Kaf_5	S226	16	0.965	1.357	3196	Positive
Kafr El-Sheikh	Kaf_5	S227	16	0.673	0.929	2115	Positive
Kafr El-Sheikh	Kaf_5	S228	16	1.134	1.604	3835	Positive
Kafr El-Sheikh	Kaf_5	S229	16	0.649	0.895	2031	Positive
Kafr El-Sheikh	Kaf_5	S230	16	1.121	1.585	3785	Positive
Kafr El-Sheikh	Kaf_5	S231	16	0.66	0.91	2068	Positive
Kafr El-Sheikh	Kaf_5	S232	16	0.934	1.312	3081	Positive
Kafr El-Sheikh	Kaf_5	S233	16	1.021	1.439	3406	Positive
Kafr El-Sheikh	Kaf_5	S234	16	1.036	1.461	3462	Positive
Kafr El-Sheikh	Kaf_5	S235	16	0.97	1.364	3212	Positive
Kafr El-Sheikh	Kaf_5	S236	16	0.785	1.094	2526	Positive
Kafr El-Sheikh	Kaf_5	S237	16	0.673	0.929	2115	Positive
Kafr El-Sheikh	Kaf_5	S238	16	0.699	0.968	2211	Positive
Kafr El-Sheikh	Kaf_5	S239	16	1.059	1.495	3552	Positive
Kafr El-Sheikh	Kaf_5	S240	16	0.858	1.201	2796	Positive
Kafr El-Sheikh	Kaf_5	S241	16	1.082	1.529	3640	Positive
Kafr El-Sheikh	Kaf_5	S242	16	0.679	0.938	2136	Positive
Kafr El-Sheikh	Kaf_5	S243	16	0.685	0.948	2162	Positive
Kafr El-Sheikh	Kaf_5	S244	16	0.96	1.35	3178	Positive
Kafr El-Sheikh	Kaf_5	S245	16	0.757	1.052	2420	Positive
Kafr El-Sheikh	Kaf_5	S246	16	0.721	1	2290	Positive
Kafr El-Sheikh	Kaf_5	S247	16	0.845	1.182	2749	Positive
Kafr El-Sheikh	Kaf_5	S248	16	1.11	1.569	3742	Positive
Kafr El-Sheikh	Kaf_5	S249	16	0.943	1.325	3112	Positive
Kafr El-Sheikh	Kaf_5	S250	16	0.963	1.354	3188	Positive
Kafr El-Sheikh	Kaf_1	S251	35	1.519	2.168	5326	Positive
Kafr El-Sheikh	Kaf_1	S252	35	1.547	2.209	5435	Positive
Kafr El-Sheikh	Kaf_1	S253	35	1.609	2.3	5680	Positive
Kafr El-Sheikh	Kaf_1	S254	35	1.744	2.498	6215	Positive
Kafr El-Sheikh	Kaf_1	S255	35	1.409	2.007	4895	Positive
Kafr El-Sheikh	Kaf_1	S256	35	1.901	2.728	6840	Positive
Kafr El-Sheikh	Kaf_1	S257	35	1.485	2.119	5195	Positive
Kafr El-Sheikh	Kaf_1	S258	35	1.795	2.572	6416	Positive
Kafr El-Sheikh	Kaf_1	S259	35	1.817	2.604	6501	Positive
Kafr El-Sheikh	Kaf_1	S260	35	1.009	1.422	3362	Positive
Kafr El-Sheikh	Kaf_1	S261	35	1.143	1.618	3870	Positive
Kafr El-Sheikh	Kaf_1	S262	35	1.315	1.869	4529	Positive
Kafr El-Sheikh	Kaf_1	S263	35	1.414	2.014	4914	Positive
Kafr El-Sheikh	Kaf_1	S264	35	1.521	2.172	5336	Positive
Kafr El-Sheikh	Kaf_1	S265	35	1.333	1.896	4602	Positive
Kafr El-Sheikh	Kaf_1	S266	35	1.491	2.128	5219	Positive
Kafr El-Sheikh	Kaf_1	S267	35	2.116	3.042	7704	Positive
Kafr El-Sheikh	Kaf_1	S268	35	1.217	1.726	4154	Positive
Kafr El-Sheikh	Kaf_1	S269	35	1.334	1.898	4605	Positive
Kafr El-Sheikh	Kaf_1	S270	35	1.211	1.718	4133	Positive
Kafr El-Sheikh	Kaf_1	S271	35	1.431	2.04	4984	Positive
Kafr El-Sheikh	Kaf_1	S272	35	1.116	1.578	3766	Positive
Kafr El-Sheikh	Kaf_1	S273	35	1.845	2.646	6616	Positive
Kafr El-Sheikh	Kaf_1	S274	35	1.488	2.123	5205	Positive
Kafr El-Sheikh	Kaf_1	S275	35	0.924	1.297	3042	Positive
Kafr El-Sheikh	Kaf_1	S276	35	1.633	2.335	5773	Positive
Kafr El-Sheikh	Kaf_1	S277	35	1.422	2.026	4947	Positive
Kafr El-Sheikh	Kaf_1	S278	35	1.34	1.907	4631	Positive
Kafr El-Sheikh	Kaf_1	S279	35	1.883	2.702	6769	Positive
Kafr El-Sheikh	Kaf_1	S280	35	1.618	2.314	5718	Positive
Kafr El-Sheikh	Kaf_1	S281	35	1.81	2.594	6475	Positive
Kafr El-Sheikh	Kaf_1	S282	35	0.088	0.073	133	Negative
Kafr El-Sheikh	Kaf_1	S283	35	0.132	0.138	265	Negative
Kafr El-Sheikh	Kaf_1	S284	35	2.14	3.078	7802	Positive
Kafr El-Sheikh	Kaf_1	S285	35	1.412	2.012	4908	Positive
Kafr El-Sheikh	Kaf_1	S286	35	1.282	1.821	4403	Positive
Kafr El-Sheikh	Kaf_1	S287	35	1.366	1.944	4728	Positive
Kafr El-Sheikh	Kaf_1	S288	35	1.244	1.766	4258	Positive
Kafr El-Sheikh	Kaf_1	S289	35	1.203	1.705	4097	Positive
Kafr El-Sheikh	Kaf_1	S290	35	2.139	3.076	7797	Positive
Kafr El-Sheikh	Kaf_1	S291	35	1.679	2.402	5954	Positive
Kafr El-Sheikh	Kaf_1	S292	35	1.002	1.411	3334	Positive
Kafr El-Sheikh	Kaf_1	S293	35	1.386	1.973	4804	Positive
Kafr El-Sheikh	Kaf_1	S294	35	1.893	2.716	6807	Positive
Kafr El-Sheikh	Kaf_1	S295	35	1.209	1.714	4121	Positive
Kafr El-Sheikh	Kaf_1	S296	35	1.318	1.874	4544	Positive
Kafr El-Sheikh	Kaf_1	S297	35	1.577	2.253	5552	Positive
Kafr El-Sheikh	Kaf_1	S298	35	1.555	2.221	5466	Positive
Kafr El-Sheikh	Kaf_1	S299	35	2.11	3.033	7678	Positive
Kafr El-Sheikh	Kaf_1	S300	35	1.612	2.304	5690	Positive
Kafr El-Sheikh	Kaf_2	S301	35	1.28	1.818	4396	Positive
Kafr El-Sheikh	Kaf_2	S302	35	1.328	1.888	4580	Positive
Kafr El-Sheikh	Kaf_2	S303	35	2.179	3.134	7956	Positive
Kafr El-Sheikh	Kaf_2	S304	35	2.097	3.015	7629	Positive
Kafr El-Sheikh	Kaf_2	S305	35	1.864	2.673	6689	Positive
Kafr El-Sheikh	Kaf_2	S306	35	1.386	1.974	4808	Positive
Kafr El-Sheikh	Kaf_2	S307	35	1.657	2.371	5870	Positive
Kafr El-Sheikh	Kaf_2	S308	35	1.887	2.707	6783	Positive
Kafr El-Sheikh	Kaf_2	S309	35	1.651	2.361	5843	Positive
Kafr El-Sheikh	Kaf_2	S310	35	1.191	1.688	4053	Positive
Kafr El-Sheikh	Kaf_2	S311	35	2.163	3.111	7893	Positive
Kafr El-Sheikh	Kaf_2	S312	35	2.038	2.928	7389	Positive
Kafr El-Sheikh	Kaf_2	S313	35	1.849	2.652	6633	Positive
Kafr El-Sheikh	Kaf_2	S314	35	1.5	2.14	5251	Positive
Kafr El-Sheikh	Kaf_2	S315	35	1.552	2.217	5457	Positive
Kafr El-Sheikh	Kaf_2	S316	35	1.718	2.46	6112	Positive
Kafr El-Sheikh	Kaf_2	S317	35	1.315	1.87	4533	Positive
Kafr El-Sheikh	Kaf_2	S318	35	1.217	1.726	4153	Positive
Kafr El-Sheikh	Kaf_2	S319	35	1.58	2.258	5567	Positive
Kafr El-Sheikh	Kaf_2	S320	35	1.997	2.868	7223	Positive
Kafr El-Sheikh	Kaf_2	S321	35	1.298	1.845	4467	Positive
Kafr El-Sheikh	Kaf_2	S322	35	1.233	1.75	4217	Positive
Kafr El-Sheikh	Kaf_2	S323	35	1.671	2.391	5925	Positive
Kafr El-Sheikh	Kaf_2	S324	35	1.604	2.293	5659	Positive
Kafr El-Sheikh	Kaf_2	S325	35	1.701	2.435	6044	Positive
Kafr El-Sheikh	Kaf_2	S326	35	1.58	2.258	5567	Positive
Kafr El-Sheikh	Kaf_2	S327	35	1.231	1.747	4208	Positive
Kafr El-Sheikh	Kaf_2	S328	35	1.284	1.825	4413	Positive
Kafr El-Sheikh	Kaf_2	S329	35	1.776	2.545	6342	Positive
Kafr El-Sheikh	Kaf_2	S330	35	2.146	3.086	7824	Positive
Kafr El-Sheikh	Kaf_2	S331	35	1.215	1.724	4149	Positive
Kafr El-Sheikh	Kaf_2	S332	35	1.852	2.656	6644	Positive
Kafr El-Sheikh	Kaf_2	S333	35	1.675	2.397	5940	Positive
Kafr El-Sheikh	Kaf_2	S334	35	1.489	2.125	5209	Positive
Kafr El-Sheikh	Kaf_2	S335	35	2.208	3.177	8076	Positive
Kafr El-Sheikh	Kaf_2	S336	35	1.435	2.046	5000	Positive
Kafr El-Sheikh	Kaf_2	S337	35	2.051	2.947	7440	Positive
Kafr El-Sheikh	Kaf_2	S338	35	1.829	2.622	6552	Positive
Kafr El-Sheikh	Kaf_2	S339	35	1.819	2.607	6509	Positive
Kafr El-Sheikh	Kaf_2	S340	35	1.9	2.726	6835	Positive
Kafr El-Sheikh	Kaf_2	S341	35	1.362	1.939	4715	Positive
Kafr El-Sheikh	Kaf_2	S342	35	1.614	2.307	5699	Positive
Kafr El-Sheikh	Kaf_2	S343	35	1.778	2.547	6348	Positive
Kafr El-Sheikh	Kaf_2	S344	35	1.255	1.782	4300	Positive
Kafr El-Sheikh	Kaf_2	S345	35	1.235	1.752	4221	Positive
Kafr El-Sheikh	Kaf_2	S346	35	1.659	2.373	5876	Positive
Kafr El-Sheikh	Kaf_2	S347	35	1.322	1.88	4559	Positive
Kafr El-Sheikh	Kaf_2	S348	35	1.212	1.719	4134	Positive
Kafr El-Sheikh	Kaf_2	S349	35	2.084	2.996	7576	Positive
Kafr El-Sheikh	Kaf_2	S350	35	2.163	3.111	7892	Positive
Kafr El-Sheikh	Kaf_3	S351	35	1.664	2.38	5896	Positive
Kafr El-Sheikh	Kaf_3	S352	35	1.409	2.007	4895	Positive
Kafr El-Sheikh	Kaf_3	S353	35	1.642	2.349	5811	Positive
Kafr El-Sheikh	Kaf_3	S354	35	2.14	3.078	7801	Positive
Kafr El-Sheikh	Kaf_3	S355	35	1.89	2.711	6795	Positive
Kafr El-Sheikh	Kaf_3	S356	35	2.269	3.266	8324	Positive
Kafr El-Sheikh	Kaf_3	S357	35	1.427	2.033	4964	Positive
Kafr El-Sheikh	Kaf_3	S358	35	1.182	1.675	4020	Positive
Kafr El-Sheikh	Kaf_3	S359	35	1.558	2.226	5479	Positive
Kafr El-Sheikh	Kaf_3	S360	35	1.035	1.46	3460	Positive
Kafr El-Sheikh	Kaf_3	S361	35	1.301	1.849	4477	Positive
Kafr El-Sheikh	Kaf_3	S362	35	1.528	2.182	5362	Positive
Kafr El-Sheikh	Kaf_3	S363	35	1.712	2.451	6086	Positive
Kafr El-Sheikh	Kaf_3	S364	35	1.198	1.698	4081	Positive
Kafr El-Sheikh	Kaf_3	S365	35	1.931	2.771	6958	Positive
Kafr El-Sheikh	Kaf_3	S366	35	1.702	2.437	6049	Positive
Kafr El-Sheikh	Kaf_3	S367	35	1.797	2.576	6427	Positive
Kafr El-Sheikh	Kaf_3	S368	35	1.379	1.964	4782	Positive
Kafr El-Sheikh	Kaf_3	S369	35	2.41	3.473	8900	Positive
Kafr El-Sheikh	Kaf_3	S370	35	1.784	2.557	6374	Positive
Kafr El-Sheikh	Kaf_3	S371	35	1.335	1.899	4609	Positive
Kafr El-Sheikh	Kaf_3	S372	35	1.433	2.043	4990	Positive
Kafr El-Sheikh	Kaf_3	S373	35	1.39	1.979	4821	Positive
Kafr El-Sheikh	Kaf_3	S374	35	1.723	2.467	6131	Positive
Kafr El-Sheikh	Kaf_3	S375	35	1.384	1.97	4797	Positive
Kafr El-Sheikh	Kaf_3	S376	35	1.913	2.745	6887	Positive
Kafr El-Sheikh	Kaf_3	S377	35	1.487	2.122	5203	Positive
Kafr El-Sheikh	Kaf_3	S378	35	1.527	2.18	5357	Positive
Kafr El-Sheikh	Kaf_3	S379	35	1.573	2.247	5536	Positive
Kafr El-Sheikh	Kaf_3	S380	35	2.099	3.018	7637	Positive
Kafr El-Sheikh	Kaf_3	S381	35	1.237	1.756	4233	Positive
Kafr El-Sheikh	Kaf_3	S382	35	2.357	3.395	8683	Positive
Kafr El-Sheikh	Kaf_3	S383	35	1.574	2.249	5541	Positive
Kafr El-Sheikh	Kaf_3	S384	35	1.227	1.741	4193	Positive
Kafr El-Sheikh	Kaf_3	S385	35	2.099	3.017	7634	Positive
Kafr El-Sheikh	Kaf_3	S386	35	1.244	1.766	4257	Positive
Kafr El-Sheikh	Kaf_3	S387	35	2.044	2.937	7413	Positive
Kafr El-Sheikh	Kaf_3	S388	35	1.623	2.32	5732	Positive
Kafr El-Sheikh	Kaf_3	S389	35	1.425	2.031	4960	Positive
Kafr El-Sheikh	Kaf_3	S390	35	1.389	1.978	4817	Positive
Kafr El-Sheikh	Kaf_3	S391	35	1.508	2.153	5284	Positive
Kafr El-Sheikh	Kaf_3	S392	35	1.545	2.207	5429	Positive
Kafr El-Sheikh	Kaf_3	S393	35	1.844	2.644	6611	Positive
Kafr El-Sheikh	Kaf_3	S394	35	1.348	1.918	4658	Positive
Kafr El-Sheikh	Kaf_3	S395	35	1.531	2.186	5373	Positive
Kafr El-Sheikh	Kaf_3	S396	35	1.491	2.127	5216	Positive
Kafr El-Sheikh	Kaf_3	S397	35	1.494	2.132	5229	Positive
Kafr El-Sheikh	Kaf_3	S398	35	0.361	0.473	1012	Negative
Kafr El-Sheikh	Kaf_3	S399	35	0.449	0.602	1317	Negative
Kafr El-Sheikh	Kaf_3	S400	35	0.322	0.416	881	Negative
Kafr El-Sheikh	Kaf_4	S401	35	0.328	0.424	899	Negative
Kafr El-Sheikh	Kaf_4	S402	35	0.225	0.274	558	Negative
Kafr El-Sheikh	Kaf_4	S403	35	0.395	0.523	1130	Negative
Kafr El-Sheikh	Kaf_4	S404	35	0.191	0.224	449	Negative
Kafr El-Sheikh	Kaf_4	S405	35	0.241	0.297	609	Negative
Kafr El-Sheikh	Kaf_4	S406	35	0.276	0.349	728	Negative
Kafr El-Sheikh	Kaf_4	S407	35	0.305	0.391	824	Negative
Kafr El-Sheikh	Kaf_4	S408	35	0.211	0.254	514	Negative
Kafr El-Sheikh	Kaf_4	S409	35	0.164	0.185	364	Negative
Kafr El-Sheikh	Kaf_4	S410	35	0.341	0.443	944	Negative
Kafr El-Sheikh	Kaf_4	S411	35	0.228	0.278	568	Negative
Kafr El-Sheikh	Kaf_4	S412	35	0.331	0.429	910	Negative
Kafr El-Sheikh	Kaf_4	S413	35	0.179	0.207	411	Negative
Kafr El-Sheikh	Kaf_4	S414	35	2.124	3.054	7736	Positive
Kafr El-Sheikh	Kaf_4	S415	35	1.425	2.031	4958	Positive
Kafr El-Sheikh	Kaf_4	S416	35	1.761	2.523	6281	Positive
Kafr El-Sheikh	Kaf_4	S417	35	1.931	2.772	6961	Positive
Kafr El-Sheikh	Kaf_4	S418	35	1.232	1.748	4212	Positive
Kafr El-Sheikh	Kaf_4	S419	35	1.954	2.806	7055	Positive
Kafr El-Sheikh	Kaf_4	S420	35	1.664	2.38	5895	Positive
Kafr El-Sheikh	Kaf_4	S421	35	1.03	1.453	3442	Positive
Kafr El-Sheikh	Kaf_4	S422	35	1.145	1.621	3879	Positive
Kafr El-Sheikh	Kaf_4	S423	35	1.338	1.904	4623	Positive
Kafr El-Sheikh	Kaf_4	S424	35	2.049	2.944	7434	Positive
Kafr El-Sheikh	Kaf_4	S425	35	1.259	1.788	4317	Positive
Kafr El-Sheikh	Kaf_4	S426	35	1.217	1.726	4154	Positive
Kafr El-Sheikh	Kaf_4	S427	35	2.133	3.067	7771	Positive
Kafr El-Sheikh	Kaf_4	S428	35	1.603	2.291	5655	Positive
Kafr El-Sheikh	Kaf_4	S429	35	1.265	1.796	4337	Positive
Kafr El-Sheikh	Kaf_4	S430	35	1.607	2.297	5671	Positive
Kafr El-Sheikh	Kaf_4	S431	35	1.522	2.173	5337	Positive
Kafr El-Sheikh	Kaf_4	S432	35	1.945	2.792	7014	Positive
Kafr El-Sheikh	Kaf_4	S433	35	1.752	2.51	6247	Positive
Kafr El-Sheikh	Kaf_4	S434	35	1.444	2.059	5035	Positive
Kafr El-Sheikh	Kaf_4	S435	35	1.701	2.435	6044	Positive
Kafr El-Sheikh	Kaf_4	S436	35	1.657	2.371	5870	Positive
Kafr El-Sheikh	Kaf_4	S437	35	1.561	2.23	5490	Positive
Kafr El-Sheikh	Kaf_4	S438	35	2.146	3.087	7826	Positive
Kafr El-Sheikh	Kaf_4	S439	35	1.589	2.271	5601	Positive
Kafr El-Sheikh	Kaf_4	S440	35	1.256	1.783	4302	Positive
Kafr El-Sheikh	Kaf_4	S441	35	1.935	2.777	6974	Positive
Kafr El-Sheikh	Kaf_4	S442	35	2.293	3.301	8421	Positive
Kafr El-Sheikh	Kaf_4	S443	35	1.646	2.354	5824	Positive
Kafr El-Sheikh	Kaf_4	S444	35	1.768	2.533	6308	Positive
Kafr El-Sheikh	Kaf_4	S445	35	1.407	2.005	4889	Positive
Kafr El-Sheikh	Kaf_4	S446	35	1.668	2.387	5913	Positive
Kafr El-Sheikh	Kaf_4	S447	35	1.445	2.06	5037	Positive
Kafr El-Sheikh	Kaf_4	S448	35	1.919	2.754	6911	Positive
Kafr El-Sheikh	Kaf_4	S449	35	1.96	2.814	7075	Positive
Kafr El-Sheikh	Kaf_4	S450	35	1.403	1.999	4874	Positive
Kafr El-Sheikh	Kaf_5	S451	35	1.511	2.156	5292	Positive
Kafr El-Sheikh	Kaf_5	S452	35	2.053	2.95	7449	Positive
Kafr El-Sheikh	Kaf_5	S453	35	2.353	3.39	8667	Positive
Kafr El-Sheikh	Kaf_5	S454	35	1.902	2.729	6842	Positive
Kafr El-Sheikh	Kaf_5	S455	35	2.047	2.941	7423	Positive
Kafr El-Sheikh	Kaf_5	S456	35	2.219	3.193	8120	Positive
Kafr El-Sheikh	Kaf_5	S457	35	1.873	2.687	6729	Positive
Kafr El-Sheikh	Kaf_5	S458	35	2.252	3.242	8257	Positive
Kafr El-Sheikh	Kaf_5	S459	35	1.959	2.813	7072	Positive
Kafr El-Sheikh	Kaf_5	S460	35	2.056	2.954	7460	Positive
Kafr El-Sheikh	Kaf_5	S461	35	1.505	2.148	5270	Positive
Kafr El-Sheikh	Kaf_5	S462	35	2.059	2.959	7474	Positive
Kafr El-Sheikh	Kaf_5	S463	35	1.195	1.694	4069	Positive
Kafr El-Sheikh	Kaf_5	S464	35	1.901	2.727	6837	Positive
Kafr El-Sheikh	Kaf_5	S465	35	1.45	2.067	5056	Positive
Kafr El-Sheikh	Kaf_5	S466	35	2.27	3.268	8329	Positive
Kafr El-Sheikh	Kaf_5	S467	35	1.412	2.012	4909	Positive
Kafr El-Sheikh	Kaf_5	S468	35	1.689	2.418	5998	Positive
Kafr El-Sheikh	Kaf_5	S469	35	1.511	2.157	5295	Positive
Kafr El-Sheikh	Kaf_5	S470	35	2.137	3.073	7789	Positive
Kafr El-Sheikh	Kaf_5	S471	35	1.237	1.755	4228	Positive
Kafr El-Sheikh	Kaf_5	S472	35	2.277	3.278	8357	Positive
Kafr El-Sheikh	Kaf_5	S473	35	1.36	1.935	4705	Positive
Kafr El-Sheikh	Kaf_5	S474	35	1.842	2.641	6602	Positive
Kafr El-Sheikh	Kaf_5	S475	35	2.045	2.939	7420	Positive
Kafr El-Sheikh	Kaf_5	S476	35	1.267	1.8	4347	Positive
Kafr El-Sheikh	Kaf_5	S477	35	2.426	3.497	8968	Positive
Kafr El-Sheikh	Kaf_5	S478	35	1.817	2.605	6504	Positive
Kafr El-Sheikh	Kaf_5	S479	35	2.194	3.156	8019	Positive
Kafr El-Sheikh	Kaf_5	S480	35	1.712	2.451	6088	Positive
Kafr El-Sheikh	Kaf_5	S481	35	1.987	2.854	7185	Positive
Kafr El-Sheikh	Kaf_5	S482	35	1.65	2.36	5841	Positive
Kafr El-Sheikh	Kaf_5	S483	35	1.306	1.856	4494	Positive
Kafr El-Sheikh	Kaf_5	S484	35	1.444	2.059	5034	Positive
Kafr El-Sheikh	Kaf_5	S485	35	2.369	3.413	8731	Positive
Kafr El-Sheikh	Kaf_5	S486	35	2.248	3.236	8241	Positive
Kafr El-Sheikh	Kaf_5	S487	35	1.34	1.907	4631	Positive
Kafr El-Sheikh	Kaf_5	S488	35	2.269	3.266	8322	Positive
Kafr El-Sheikh	Kaf_5	S489	35	2.223	3.199	8138	Positive
Kafr El-Sheikh	Kaf_5	S490	35	2.37	3.414	8735	Positive
Kafr El-Sheikh	Kaf_5	S491	35	2.07	2.975	7518	Positive
Kafr El-Sheikh	Kaf_5	S492	35	2.297	3.308	8440	Positive
Kafr El-Sheikh	Kaf_5	S493	35	1.886	2.706	6781	Positive
Kafr El-Sheikh	Kaf_5	S494	35	1.303	1.852	4485	Positive
Kafr El-Sheikh	Kaf_5	S495	35	1.437	2.049	5006	Positive
Kafr El-Sheikh	Kaf_5	S496	35	1.832	2.627	6565	Positive
Kafr El-Sheikh	Kaf_5	S497	35	1.48	2.112	5174	Positive
Kafr El-Sheikh	Kaf_5	S498	35	1.669	2.388	5916	Positive
Kafr El-Sheikh	Kaf_5	S499	35	1.684	2.41	5976	Positive
Kafr El-Sheikh	Kaf_5	S500	35	1.093	1.545	3680	Positive
Qalyubia	Qal_1	S1	16	0.794	1.107	2559	Positive
Qalyubia	Qal_1	S2	16	0.934	1.312	3079	Positive
Qalyubia	Qal_1	S3	16	0.751	1.044	2402	Positive
Qalyubia	Qal_1	S4	16	1.059	1.495	3552	Positive
Qalyubia	Qal_1	S5	16	1.066	1.505	3576	Positive
Qalyubia	Qal_1	S6	16	0.162	0.181	356	Negative
Qalyubia	Qal_1	S7	16	0.847	1.184	2754	Positive
Qalyubia	Qal_1	S8	16	0.826	1.154	2677	Positive
Qalyubia	Qal_1	S9	16	1.091	1.542	3673	Positive
Qalyubia	Qal_1	S10	16	0.711	0.985	2253	Positive
Qalyubia	Qal_1	S11	16	0.975	1.372	3233	Positive
Qalyubia	Qal_1	S12	16	0.854	1.194	2779	Positive
Qalyubia	Qal_1	S13	16	0.688	0.952	2172	Positive
Qalyubia	Qal_1	S14	16	0.125	0.128	243	Negative
Qalyubia	Qal_1	S15	16	1.114	1.575	3759	Positive
Qalyubia	Qal_1	S16	16	0.927	1.301	3053	Positive
Qalyubia	Qal_1	S17	16	0.701	0.97	2215	Positive
Qalyubia	Qal_1	S18	16	1.162	1.646	3943	Positive
Qalyubia	Qal_1	S19	16	0.468	0.63	1384	Negative
Qalyubia	Qal_1	S20	16	0.39	0.515	1111	Negative
Qalyubia	Qal_1	S21	16	0.259	0.324	670	Negative
Qalyubia	Qal_1	S22	16	0.153	0.168	328	Negative
Qalyubia	Qal_1	S23	16	0.398	0.527	1139	Negative
Qalyubia	Qal_1	S24	16	0.323	0.417	883	Negative
Qalyubia	Qal_1	S25	16	0.276	0.348	726	Negative
Qalyubia	Qal_1	S26	16	0.441	0.59	1290	Negative
Qalyubia	Qal_1	S27	16	0.163	0.183	360	Negative
Qalyubia	Qal_1	S28	16	0.3	0.384	806	Negative
Qalyubia	Qal_1	S29	16	0.125	0.128	243	Negative
Qalyubia	Qal_1	S30	16	0.291	0.371	778	Negative
Qalyubia	Qal_1	S31	16	0.142	0.153	296	Negative
Qalyubia	Qal_1	S32	16	0.166	0.187	369	Negative
Qalyubia	Qal_1	S33	16	0.166	0.187	368	Negative
Qalyubia	Qal_1	S34	16	0.354	0.463	990	Negative
Qalyubia	Qal_1	S35	16	0.387	0.511	1103	Negative
Qalyubia	Qal_1	S36	16	0.332	0.43	913	Negative
Qalyubia	Qal_1	S37	16	0.46	0.618	1356	Negative
Qalyubia	Qal_1	S38	16	0.259	0.323	669	Negative
Qalyubia	Qal_1	S39	16	0.227	0.276	564	Negative
Qalyubia	Qal_1	S40	16	0.429	0.572	1246	Negative
Qalyubia	Qal_1	S41	16	0.735	1.02	2340	Positive
Qalyubia	Qal_1	S42	16	1.03	1.452	3439	Positive
Qalyubia	Qal_1	S43	16	1.116	1.578	3766	Positive
Qalyubia	Qal_1	S44	16	0.869	1.216	2836	Positive
Qalyubia	Qal_1	S45	16	1.151	1.629	3900	Positive
Qalyubia	Qal_1	S46	16	1.009	1.421	3361	Positive
Qalyubia	Qal_1	S47	16	0.798	1.113	2575	Positive
Qalyubia	Qal_1	S48	16	1.134	1.605	3836	Positive
Qalyubia	Qal_1	S49	16	0.667	0.921	2094	Positive
Qalyubia	Qal_1	S50	16	1.095	1.548	3689	Positive
Qalyubia	Qal_2	S51	16	0.646	0.89	2018	Positive
Qalyubia	Qal_2	S52	16	0.797	1.111	2569	Positive
Qalyubia	Qal_2	S53	16	0.763	1.061	2443	Positive
Qalyubia	Qal_2	S54	16	0.854	1.195	2782	Positive
Qalyubia	Qal_2	S55	16	0.725	1.006	2305	Positive
Qalyubia	Qal_2	S56	16	0.787	1.097	2535	Positive
Qalyubia	Qal_2	S57	16	1.098	1.552	3698	Positive
Qalyubia	Qal_2	S58	16	1.064	1.502	3569	Positive
Qalyubia	Qal_2	S59	16	0.838	1.172	2723	Positive
Qalyubia	Qal_2	S60	16	0.946	1.33	3127	Positive
Qalyubia	Qal_2	S61	16	1.078	1.522	3622	Positive
Qalyubia	Qal_2	S62	16	0.645	0.889	2015	Positive
Qalyubia	Qal_2	S63	16	0.776	1.08	2491	Positive
Qalyubia	Qal_2	S64	16	1.046	1.476	3503	Positive
Qalyubia	Qal_2	S65	16	0.862	1.207	2812	Positive
Qalyubia	Qal_2	S66	16	1.059	1.495	3550	Positive
Qalyubia	Qal_2	S67	16	1.061	1.498	3560	Positive
Qalyubia	Qal_2	S68	16	1.125	1.591	3800	Positive
Qalyubia	Qal_2	S69	16	0.884	1.239	2893	Positive
Qalyubia	Qal_2	S70	16	1.129	1.598	3819	Positive
Qalyubia	Qal_2	S71	16	1.111	1.571	3749	Positive
Qalyubia	Qal_2	S72	16	0.885	1.24	2895	Positive
Qalyubia	Qal_2	S73	16	1.161	1.644	3938	Positive
Qalyubia	Qal_2	S74	16	0.164	0.184	363	Negative
Qalyubia	Qal_2	S75	16	0.362	0.474	1016	Negative
Qalyubia	Qal_2	S76	16	0.31	0.398	839	Negative
Qalyubia	Qal_2	S77	16	0.397	0.525	1134	Negative
Qalyubia	Qal_2	S78	16	0.31	0.398	839	Negative
Qalyubia	Qal_2	S79	16	0.423	0.564	1227	Negative
Qalyubia	Qal_2	S80	16	0.321	0.414	876	Negative
Qalyubia	Qal_2	S81	16	0.323	0.418	886	Negative
Qalyubia	Qal_2	S82	16	0.431	0.576	1256	Negative
Qalyubia	Qal_2	S83	16	0.269	0.338	702	Negative
Qalyubia	Qal_2	S84	16	0.172	0.196	387	Negative
Qalyubia	Qal_2	S85	16	0.132	0.138	264	Negative
Qalyubia	Qal_2	S86	16	0.39	0.516	1114	Negative
Qalyubia	Qal_2	S87	16	0.345	0.449	956	Negative
Qalyubia	Qal_2	S88	16	0.373	0.491	1054	Negative
Qalyubia	Qal_2	S89	16	0.201	0.238	479	Negative
Qalyubia	Qal_2	S90	16	0.173	0.197	390	Negative
Qalyubia	Qal_2	S91	16	0.127	0.13	247	Negative
Qalyubia	Qal_2	S92	16	0.25	0.31	640	Negative
Qalyubia	Qal_2	S93	16	0.797	1.112	2571	Positive
Qalyubia	Qal_2	S94	16	1.074	1.517	3607	Positive
Qalyubia	Qal_2	S95	16	0.836	1.168	2713	Positive
Qalyubia	Qal_2	S96	16	0.86	1.203	2801	Positive
Qalyubia	Qal_2	S97	16	1.07	1.511	3593	Positive
Qalyubia	Qal_2	S98	16	0.959	1.349	3175	Positive
Qalyubia	Qal_2	S99	16	0.978	1.376	3245	Positive
Qalyubia	Qal_2	S100	16	0.696	0.964	2200	Positive
Qalyubia	Qal_3	S101	16	0.694	0.96	2190	Positive
Qalyubia	Qal_3	S102	16	0.765	1.064	2451	Positive
Qalyubia	Qal_3	S103	16	0.666	0.92	2091	Positive
Qalyubia	Qal_3	S104	16	0.804	1.122	2597	Positive
Qalyubia	Qal_3	S105	16	1.122	1.587	3791	Positive
Qalyubia	Qal_3	S106	16	0.733	1.018	2337	Positive
Qalyubia	Qal_3	S107	16	0.757	1.052	2421	Positive
Qalyubia	Qal_3	S108	16	0.992	1.397	3297	Positive
Qalyubia	Qal_3	S109	16	0.769	1.07	2466	Positive
Qalyubia	Qal_3	S110	16	0.969	1.363	3211	Positive
Qalyubia	Qal_3	S111	16	0.774	1.078	2487	Positive
Qalyubia	Qal_3	S112	16	0.845	1.181	2747	Positive
Qalyubia	Qal_3	S113	16	0.879	1.232	2875	Positive
Qalyubia	Qal_3	S114	16	0.652	0.899	2041	Positive
Qalyubia	Qal_3	S115	16	1.121	1.586	3787	Positive
Qalyubia	Qal_3	S116	16	0.892	1.251	2924	Positive
Qalyubia	Qal_3	S117	16	0.676	0.934	2127	Positive
Qalyubia	Qal_3	S118	16	0.653	0.9	2043	Positive
Qalyubia	Qal_3	S119	16	0.696	0.963	2198	Positive
Qalyubia	Qal_3	S120	16	0.712	0.987	2259	Positive
Qalyubia	Qal_3	S121	16	0.925	1.298	3045	Positive
Qalyubia	Qal_3	S122	16	0.778	1.083	2500	Positive
Qalyubia	Qal_3	S123	16	0.933	1.31	3074	Positive
Qalyubia	Qal_3	S124	16	0.914	1.282	3004	Positive
Qalyubia	Qal_3	S125	16	0.681	0.941	2145	Positive
Qalyubia	Qal_3	S126	16	0.334	0.433	920	Negative
Qalyubia	Qal_3	S127	16	0.265	0.332	689	Negative
Qalyubia	Qal_3	S128	16	0.28	0.355	742	Negative
Qalyubia	Qal_3	S129	16	0.441	0.59	1288	Negative
Qalyubia	Qal_3	S130	16	0.249	0.309	637	Negative
Qalyubia	Qal_3	S131	16	0.307	0.394	831	Negative
Qalyubia	Qal_3	S132	16	0.4	0.53	1147	Negative
Qalyubia	Qal_3	S133	16	0.266	0.334	694	Negative
Qalyubia	Qal_3	S134	16	0.345	0.449	958	Negative
Qalyubia	Qal_3	S135	16	0.427	0.569	1239	Negative
Qalyubia	Qal_3	S136	16	0.714	0.99	2265	Positive
Qalyubia	Qal_3	S137	16	1.104	1.561	3722	Positive
Qalyubia	Qal_3	S138	16	0.841	1.175	2730	Positive
Qalyubia	Qal_3	S139	16	1.073	1.515	3602	Positive
Qalyubia	Qal_3	S140	16	0.931	1.308	3070	Positive
Qalyubia	Qal_3	S141	16	1.169	1.656	3970	Positive
Qalyubia	Qal_3	S142	16	1.177	1.667	3999	Positive
Qalyubia	Qal_3	S143	16	1.117	1.58	3772	Positive
Qalyubia	Qal_3	S144	16	0.905	1.27	2973	Positive
Qalyubia	Qal_3	S145	16	0.866	1.212	2825	Positive
Qalyubia	Qal_3	S146	16	0.932	1.309	3072	Positive
Qalyubia	Qal_3	S147	16	1.106	1.563	3728	Positive
Qalyubia	Qal_3	S148	16	1.153	1.632	3907	Positive
Qalyubia	Qal_3	S149	16	1.11	1.57	3746	Positive
Qalyubia	Qal_3	S150	16	0.745	1.035	2378	Positive
Qalyubia	Qal_4	S151	16	0.923	1.296	3038	Positive
Qalyubia	Qal_4	S152	16	0.961	1.351	3181	Positive
Qalyubia	Qal_4	S153	16	0.828	1.156	2684	Positive
Qalyubia	Qal_4	S154	16	1.132	1.602	3829	Positive
Qalyubia	Qal_4	S155	16	1.086	1.534	3651	Positive
Qalyubia	Qal_4	S156	16	0.95	1.336	3142	Positive
Qalyubia	Qal_4	S157	16	1.051	1.483	3521	Positive
Qalyubia	Qal_4	S158	16	1.145	1.621	3878	Positive
Qalyubia	Qal_4	S159	16	0.709	0.983	2249	Positive
Qalyubia	Qal_4	S160	16	0.721	1	2290	Positive
Qalyubia	Qal_4	S161	16	0.946	1.329	3124	Positive
Qalyubia	Qal_4	S162	16	1.121	1.585	3784	Positive
Qalyubia	Qal_4	S163	16	0.774	1.077	2483	Positive
Qalyubia	Qal_4	S164	16	1.153	1.633	3909	Positive
Qalyubia	Qal_4	S165	16	1.136	1.607	3842	Positive
Qalyubia	Qal_4	S166	16	0.205	0.244	492	Negative
Qalyubia	Qal_4	S167	16	0.461	0.619	1357	Negative
Qalyubia	Qal_4	S168	16	0.125	0.128	244	Negative
Qalyubia	Qal_4	S169	16	0.463	0.622	1365	Negative
Qalyubia	Qal_4	S170	16	0.137	0.145	280	Negative
Qalyubia	Qal_4	S171	16	0.436	0.583	1273	Negative
Qalyubia	Qal_4	S172	16	0.312	0.401	847	Negative
Qalyubia	Qal_4	S173	16	1.153	1.633	3909	Positive
Qalyubia	Qal_4	S174	16	0.806	1.124	2601	Positive
Qalyubia	Qal_4	S175	16	0.905	1.269	2970	Positive
Qalyubia	Qal_4	S176	16	0.991	1.396	3296	Positive
Qalyubia	Qal_4	S177	16	0.89	1.247	2914	Positive
Qalyubia	Qal_4	S178	16	0.756	1.051	2419	Positive
Qalyubia	Qal_4	S179	16	1.035	1.46	3460	Positive
Qalyubia	Qal_4	S180	16	0.829	1.158	2689	Positive
Qalyubia	Qal_4	S181	16	0.657	0.906	2056	Positive
Qalyubia	Qal_4	S182	16	0.871	1.219	2843	Positive
Qalyubia	Qal_4	S183	16	1.06	1.497	3556	Positive
Qalyubia	Qal_4	S184	16	0.692	0.958	2187	Positive
Qalyubia	Qal_4	S185	16	1.006	1.417	3350	Positive
Qalyubia	Qal_4	S186	16	1.014	1.429	3380	Positive
Qalyubia	Qal_4	S187	16	1.058	1.493	3547	Positive
Qalyubia	Qal_4	S188	16	0.741	1.03	2366	Positive
Qalyubia	Qal_4	S189	16	0.664	0.917	2084	Positive
Qalyubia	Qal_4	S190	16	0.92	1.292	3028	Positive
Qalyubia	Qal_4	S191	16	0.711	0.985	2254	Positive
Qalyubia	Qal_4	S192	16	0.807	1.126	2607	Positive
Qalyubia	Qal_4	S193	16	0.746	1.036	2382	Positive
Qalyubia	Qal_4	S194	16	0.773	1.076	2481	Positive
Qalyubia	Qal_4	S195	16	0.989	1.392	3285	Positive
Qalyubia	Qal_4	S196	16	0.937	1.316	3089	Positive
Qalyubia	Qal_4	S197	16	0.86	1.203	2802	Positive
Qalyubia	Qal_4	S198	16	0.652	0.899	2039	Positive
Qalyubia	Qal_4	S199	16	0.706	0.978	2237	Positive
Qalyubia	Qal_4	S200	16	1.072	1.514	3601	Positive
Qalyubia	Qal_5	S201	16	0.67	0.926	2106	Positive
Qalyubia	Qal_5	S202	16	0.931	1.308	3071	Positive
Qalyubia	Qal_5	S203	16	1.033	1.457	3452	Positive
Qalyubia	Qal_5	S204	16	1.164	1.648	3949	Positive
Qalyubia	Qal_5	S205	16	1.147	1.623	3883	Positive
Qalyubia	Qal_5	S206	16	0.674	0.931	2119	Positive
Qalyubia	Qal_5	S207	16	0.905	1.27	2973	Positive
Qalyubia	Qal_5	S208	16	0.789	1.099	2538	Positive
Qalyubia	Qal_5	S209	16	0.976	1.374	3240	Positive
Qalyubia	Qal_5	S210	16	0.85	1.189	2766	Positive
Qalyubia	Qal_5	S211	16	0.936	1.315	3088	Positive
Qalyubia	Qal_5	S212	16	0.865	1.211	2823	Positive
Qalyubia	Qal_5	S213	16	0.955	1.342	3158	Positive
Qalyubia	Qal_5	S214	16	1.109	1.568	3740	Positive
Qalyubia	Qal_5	S215	16	0.916	1.285	3012	Positive
Qalyubia	Qal_5	S216	16	1.089	1.539	3664	Positive
Qalyubia	Qal_5	S217	16	1.073	1.515	3602	Positive
Qalyubia	Qal_5	S218	16	0.804	1.122	2598	Positive
Qalyubia	Qal_5	S219	16	0.678	0.937	2133	Positive
Qalyubia	Qal_5	S220	16	0.788	1.098	2536	Positive
Qalyubia	Qal_5	S221	16	0.973	1.369	3227	Positive
Qalyubia	Qal_5	S222	16	0.912	1.28	2997	Positive
Qalyubia	Qal_5	S223	16	0.916	1.285	3012	Positive
Qalyubia	Qal_5	S224	16	0.719	0.997	2283	Positive
Qalyubia	Qal_5	S225	16	0.985	1.387	3272	Positive
Qalyubia	Qal_5	S226	16	0.981	1.381	3257	Positive
Qalyubia	Qal_5	S227	16	0.681	0.942	2146	Positive
Qalyubia	Qal_5	S228	16	0.697	0.965	2204	Positive
Qalyubia	Qal_5	S229	16	0.848	1.186	2758	Positive
Qalyubia	Qal_5	S230	16	0.908	1.274	2983	Positive
Qalyubia	Qal_5	S231	16	0.765	1.064	2450	Positive
Qalyubia	Qal_5	S232	16	1.093	1.544	3679	Positive
Qalyubia	Qal_5	S233	16	0.844	1.18	2745	Positive
Qalyubia	Qal_5	S234	16	0.992	1.397	3298	Positive
Qalyubia	Qal_5	S235	16	0.782	1.09	2517	Positive
Qalyubia	Qal_5	S236	16	0.894	1.253	2929	Positive
Qalyubia	Qal_5	S237	16	0.991	1.396	3295	Positive
Qalyubia	Qal_5	S238	16	0.901	1.263	2955	Positive
Qalyubia	Qal_5	S239	16	0.88	1.233	2879	Positive
Qalyubia	Qal_5	S240	16	0.665	0.918	2088	Positive
Qalyubia	Qal_5	S241	16	0.852	1.192	2774	Positive
Qalyubia	Qal_5	S242	16	0.914	1.283	3006	Positive
Qalyubia	Qal_5	S243	16	1.009	1.421	3359	Positive
Qalyubia	Qal_5	S244	16	0.761	1.058	2435	Positive
Qalyubia	Qal_5	S245	16	0.938	1.317	3092	Positive
Qalyubia	Qal_5	S246	16	1.147	1.623	3883	Positive
Qalyubia	Qal_5	S247	16	0.861	1.205	2807	Positive
Qalyubia	Qal_5	S248	16	0.747	1.038	2387	Positive
Qalyubia	Qal_5	S249	16	1.002	1.412	3336	Positive
Qalyubia	Qal_5	S250	16	0.92	1.292	3030	Positive
Qalyubia	Qal_1	S251	35	1.362	1.938	4711	Positive
Qalyubia	Qal_1	S252	35	1.405	2.001	4878	Positive
Qalyubia	Qal_1	S253	35	1.936	2.779	6979	Positive
Qalyubia	Qal_1	S254	35	1.742	2.495	6207	Positive
Qalyubia	Qal_1	S255	35	1.296	1.842	4458	Positive
Qalyubia	Qal_1	S256	35	2.092	3.008	7608	Positive
Qalyubia	Qal_1	S257	35	1.243	1.765	4255	Positive
Qalyubia	Qal_1	S258	35	1.584	2.264	5581	Positive
Qalyubia	Qal_1	S259	35	1.252	1.778	4289	Positive
Qalyubia	Qal_1	S260	35	2.127	3.059	7751	Positive
Qalyubia	Qal_1	S261	35	1.99	2.858	7196	Positive
Qalyubia	Qal_1	S262	35	1.638	2.342	5792	Positive
Qalyubia	Qal_1	S263	35	1.587	2.268	5592	Positive
Qalyubia	Qal_1	S264	35	1.753	2.511	6249	Positive
Qalyubia	Qal_1	S265	35	1.43	2.038	4978	Positive
Qalyubia	Qal_1	S266	35	1.274	1.81	4373	Positive
Qalyubia	Qal_1	S267	35	2.025	2.909	7336	Positive
Qalyubia	Qal_1	S268	35	1.758	2.519	6270	Positive
Qalyubia	Qal_1	S269	35	1.577	2.254	5556	Positive
Qalyubia	Qal_1	S270	35	1.672	2.393	5930	Positive
Qalyubia	Qal_1	S271	35	1.541	2.201	5413	Positive
Qalyubia	Qal_1	S272	35	1.25	1.775	4282	Positive
Qalyubia	Qal_1	S273	35	1.27	1.804	4358	Positive
Qalyubia	Qal_1	S274	35	1.954	2.805	7052	Positive
Qalyubia	Qal_1	S275	35	1.611	2.303	5686	Positive
Qalyubia	Qal_1	S276	35	1.701	2.435	6043	Positive
Qalyubia	Qal_1	S277	35	1.909	2.74	6872	Positive
Qalyubia	Qal_1	S278	35	2.091	3.006	7604	Positive
Qalyubia	Qal_1	S279	35	0.993	1.398	3300	Positive
Qalyubia	Qal_1	S280	35	2.08	2.99	7559	Positive
Qalyubia	Qal_1	S281	35	1.69	2.419	6000	Positive
Qalyubia	Qal_1	S282	35	1.68	2.404	5960	Positive
Qalyubia	Qal_1	S283	35	1.114	1.575	3758	Positive
Qalyubia	Qal_1	S284	35	1.954	2.806	7055	Positive
Qalyubia	Qal_1	S285	35	1.515	2.162	5308	Positive
Qalyubia	Qal_1	S286	35	2.173	3.126	7936	Positive
Qalyubia	Qal_1	S287	35	1.757	2.517	6265	Positive
Qalyubia	Qal_1	S288	35	2.015	2.894	7295	Positive
Qalyubia	Qal_1	S289	35	1.444	2.059	5034	Positive
Qalyubia	Qal_1	S290	35	1.961	2.815	7078	Positive
Qalyubia	Qal_1	S291	35	1.817	2.604	6503	Positive
Qalyubia	Qal_1	S292	35	1.642	2.349	5811	Positive
Qalyubia	Qal_1	S293	35	2.025	2.909	7337	Positive
Qalyubia	Qal_1	S294	35	1.483	2.115	5184	Positive
Qalyubia	Qal_1	S295	35	2.104	3.025	7657	Positive
Qalyubia	Qal_1	S296	35	1.627	2.327	5752	Positive
Qalyubia	Qal_1	S297	35	1.477	2.107	5162	Positive
Qalyubia	Qal_1	S298	35	1.551	2.215	5450	Positive
Qalyubia	Qal_1	S299	35	1.737	2.487	6185	Positive
Qalyubia	Qal_1	S300	35	1.179	1.67	4006	Positive
Qalyubia	Qal_2	S301	35	1.595	2.28	5624	Positive
Qalyubia	Qal_2	S302	35	1.673	2.394	5933	Positive
Qalyubia	Qal_2	S303	35	1.724	2.469	6136	Positive
Qalyubia	Qal_2	S304	35	2.162	3.11	7890	Positive
Qalyubia	Qal_2	S305	35	1.632	2.334	5772	Positive
Qalyubia	Qal_2	S306	35	1.934	2.776	6971	Positive
Qalyubia	Qal_2	S307	35	1.876	2.691	6739	Positive
Qalyubia	Qal_2	S308	35	1.522	2.173	5338	Positive
Qalyubia	Qal_2	S309	35	1.713	2.453	6091	Positive
Qalyubia	Qal_2	S310	35	1.774	2.541	6332	Positive
Qalyubia	Qal_2	S311	35	1.724	2.468	6132	Positive
Qalyubia	Qal_2	S312	35	1.55	2.214	5448	Positive
Qalyubia	Qal_2	S313	35	1.643	2.35	5813	Positive
Qalyubia	Qal_2	S314	35	1.976	2.838	7142	Positive
Qalyubia	Qal_2	S315	35	1.904	2.732	6850	Positive
Qalyubia	Qal_2	S316	35	1.649	2.358	5836	Positive
Qalyubia	Qal_2	S317	35	1.401	1.996	4866	Positive
Qalyubia	Qal_2	S318	35	1.923	2.76	6927	Positive
Qalyubia	Qal_2	S319	35	1.416	2.018	4925	Positive
Qalyubia	Qal_2	S320	35	1.511	2.157	5295	Positive
Qalyubia	Qal_2	S321	35	1.659	2.374	5879	Positive
Qalyubia	Qal_2	S322	35	1.72	2.462	6116	Positive
Qalyubia	Qal_2	S323	35	1.916	2.75	6900	Positive
Qalyubia	Qal_2	S324	35	2.108	3.031	7673	Positive
Qalyubia	Qal_2	S325	35	1.389	1.978	4819	Positive
Qalyubia	Qal_2	S326	35	1.633	2.335	5774	Positive
Qalyubia	Qal_2	S327	35	1.86	2.667	6673	Positive
Qalyubia	Qal_2	S328	35	1.508	2.153	5284	Positive
Qalyubia	Qal_2	S329	35	1.5	2.141	5253	Positive
Qalyubia	Qal_2	S330	35	1.644	2.352	5818	Positive
Qalyubia	Qal_2	S331	35	2.082	2.992	7564	Positive
Qalyubia	Qal_2	S332	35	1.205	1.708	4107	Positive
Qalyubia	Qal_2	S333	35	1.627	2.327	5751	Positive
Qalyubia	Qal_2	S334	35	1.78	2.551	6358	Positive
Qalyubia	Qal_2	S335	35	1.454	2.073	5070	Positive
Qalyubia	Qal_2	S336	35	1.61	2.302	5685	Positive
Qalyubia	Qal_2	S337	35	2.043	2.935	7408	Positive
Qalyubia	Qal_2	S338	35	1.48	2.112	5174	Positive
Qalyubia	Qal_2	S339	35	1.791	2.567	6402	Positive
Qalyubia	Qal_2	S340	35	1.765	2.528	6295	Positive
Qalyubia	Qal_2	S341	35	1.987	2.854	7184	Positive
Qalyubia	Qal_2	S342	35	1.65	2.36	5841	Positive
Qalyubia	Qal_2	S343	35	1.377	1.961	4773	Positive
Qalyubia	Qal_2	S344	35	1.282	1.821	4404	Positive
Qalyubia	Qal_2	S345	35	2.129	3.062	7758	Positive
Qalyubia	Qal_2	S346	35	1.477	2.107	5161	Positive
Qalyubia	Qal_2	S347	35	1.73	2.478	6161	Positive
Qalyubia	Qal_2	S348	35	1.551	2.215	5451	Positive
Qalyubia	Qal_2	S349	35	1.602	2.29	5652	Positive
Qalyubia	Qal_2	S350	35	1.691	2.42	6004	Positive
Qalyubia	Qal_3	S351	35	2.14	3.077	7798	Positive
Qalyubia	Qal_3	S352	35	1.946	2.794	7020	Positive
Qalyubia	Qal_3	S353	35	2.02	2.902	7316	Positive
Qalyubia	Qal_3	S354	35	1.687	2.414	5987	Positive
Qalyubia	Qal_3	S355	35	2.186	3.145	7988	Positive
Qalyubia	Qal_3	S356	35	1.808	2.591	6466	Positive
Qalyubia	Qal_3	S357	35	1.816	2.603	6500	Positive
Qalyubia	Qal_3	S358	35	1.771	2.537	6320	Positive
Qalyubia	Qal_3	S359	35	1.517	2.166	5320	Positive
Qalyubia	Qal_3	S360	35	1.64	2.345	5800	Positive
Qalyubia	Qal_3	S361	35	1.218	1.727	4155	Positive
Qalyubia	Qal_3	S362	35	1.726	2.471	6140	Positive
Qalyubia	Qal_3	S363	35	1.676	2.398	5943	Positive
Qalyubia	Qal_3	S364	35	1.291	1.835	4441	Positive
Qalyubia	Qal_3	S365	35	1.82	2.609	6515	Positive
Qalyubia	Qal_3	S366	35	1.771	2.538	6322	Positive
Qalyubia	Qal_3	S367	35	0.953	1.339	3150	Positive
Qalyubia	Qal_3	S368	35	1.879	2.696	6754	Positive
Qalyubia	Qal_3	S369	35	1.297	1.843	4460	Positive
Qalyubia	Qal_3	S370	35	1.398	1.991	4852	Positive
Qalyubia	Qal_3	S371	35	2.091	3.006	7604	Positive
Qalyubia	Qal_3	S372	35	2.553	3.682	9486	Positive
Qalyubia	Qal_3	S373	35	2.541	3.665	9437	Positive
Qalyubia	Qal_3	S374	35	2.348	3.382	8646	Positive
Qalyubia	Qal_3	S375	35	2.13	3.063	7762	Positive
Qalyubia	Qal_3	S376	35	1.873	2.686	6725	Positive
Qalyubia	Qal_3	S377	35	1.96	2.814	7076	Positive
Qalyubia	Qal_3	S378	35	1.486	2.12	5196	Positive
Qalyubia	Qal_3	S379	35	2.014	2.893	7292	Positive
Qalyubia	Qal_3	S380	35	2.126	3.057	7743	Positive
Qalyubia	Qal_3	S381	35	1.6	2.287	5645	Positive
Qalyubia	Qal_3	S382	35	2.256	3.248	8273	Positive
Qalyubia	Qal_3	S383	35	2.003	2.877	7249	Positive
Qalyubia	Qal_3	S384	35	1.243	1.764	4253	Positive
Qalyubia	Qal_3	S385	35	1.603	2.291	5654	Positive
Qalyubia	Qal_3	S386	35	1.782	2.553	6364	Positive
Qalyubia	Qal_3	S387	35	1.638	2.342	5791	Positive
Qalyubia	Qal_3	S388	35	1.817	2.604	6503	Positive
Qalyubia	Qal_3	S389	35	1.378	1.962	4777	Positive
Qalyubia	Qal_3	S390	35	1.401	1.996	4865	Positive
Qalyubia	Qal_3	S391	35	1.672	2.393	5931	Positive
Qalyubia	Qal_3	S392	35	1.978	2.841	7149	Positive
Qalyubia	Qal_3	S393	35	1.604	2.293	5660	Positive
Qalyubia	Qal_3	S394	35	1.278	1.816	4390	Positive
Qalyubia	Qal_3	S395	35	1.338	1.904	4623	Positive
Qalyubia	Qal_3	S396	35	1.659	2.374	5878	Positive
Qalyubia	Qal_3	S397	35	1.772	2.539	6326	Positive
Qalyubia	Qal_3	S398	35	0.757	1.052	2420	Positive
Qalyubia	Qal_3	S399	35	0.384	0.506	1090	Negative
Qalyubia	Qal_3	S400	35	1.308	1.86	4505	Positive
Qalyubia	Qal_4	S401	35	0.129	0.133	254	Negative
Qalyubia	Qal_4	S402	35	2.132	3.066	7770	Positive
Qalyubia	Qal_4	S403	35	0.123	0.124	235	Negative
Qalyubia	Qal_4	S404	35	2.047	2.941	7424	Positive
Qalyubia	Qal_4	S405	35	0.972	1.367	3222	Positive
Qalyubia	Qal_4	S406	35	1.723	2.467	6130	Positive
Qalyubia	Qal_4	S407	35	1.198	1.698	4079	Positive
Qalyubia	Qal_4	S408	35	1.858	2.665	6669	Positive
Qalyubia	Qal_4	S409	35	1.277	1.814	4385	Positive
Qalyubia	Qal_4	S410	35	1.586	2.267	5590	Positive
Qalyubia	Qal_4	S411	35	2.073	2.979	7528	Positive
Qalyubia	Qal_4	S412	35	1.431	2.039	4980	Positive
Qalyubia	Qal_4	S413	35	1.206	1.71	4111	Positive
Qalyubia	Qal_4	S414	35	2.031	2.918	7361	Positive
Qalyubia	Qal_4	S415	35	1.227	1.741	4192	Positive
Qalyubia	Qal_4	S416	35	2.019	2.901	7314	Positive
Qalyubia	Qal_4	S417	35	1.69	2.419	6001	Positive
Qalyubia	Qal_4	S418	35	1.451	2.069	5061	Positive
Qalyubia	Qal_4	S419	35	1.827	2.619	6542	Positive
Qalyubia	Qal_4	S420	35	1.18	1.672	4011	Positive
Qalyubia	Qal_4	S421	35	2.332	3.358	8579	Positive
Qalyubia	Qal_4	S422	35	2.131	3.065	7765	Positive
Qalyubia	Qal_4	S423	35	1.822	2.612	6525	Positive
Qalyubia	Qal_4	S424	35	1.552	2.216	5453	Positive
Qalyubia	Qal_4	S425	35	2.069	2.973	7513	Positive
Qalyubia	Qal_4	S426	35	1.302	1.85	4479	Positive
Qalyubia	Qal_4	S427	35	1.25	1.774	4279	Positive
Qalyubia	Qal_4	S428	35	1.612	2.305	5692	Positive
Qalyubia	Qal_4	S429	35	1.666	2.383	5902	Positive
Qalyubia	Qal_4	S430	35	1.677	2.4	5949	Positive
Qalyubia	Qal_4	S431	35	1.934	2.776	6971	Positive
Qalyubia	Qal_4	S432	35	1.913	2.745	6886	Positive
Qalyubia	Qal_4	S433	35	1.357	1.931	4693	Positive
Qalyubia	Qal_4	S434	35	1.498	2.138	5244	Positive
Qalyubia	Qal_4	S435	35	1.852	2.656	6644	Positive
Qalyubia	Qal_4	S436	35	1.903	2.731	6848	Positive
Qalyubia	Qal_4	S437	35	0.154	0.17	333	Negative
Qalyubia	Qal_4	S438	35	1.433	2.043	4990	Positive
Qalyubia	Qal_4	S439	35	2.173	3.126	7936	Positive
Qalyubia	Qal_4	S440	35	1.425	2.031	4958	Positive
Qalyubia	Qal_4	S441	35	0.164	0.185	364	Negative
Qalyubia	Qal_4	S442	35	2.316	3.335	8515	Positive
Qalyubia	Qal_4	S443	35	1.23	1.745	4202	Positive
Qalyubia	Qal_4	S444	35	1.341	1.908	4632	Positive
Qalyubia	Qal_4	S445	35	1.561	2.23	5492	Positive
Qalyubia	Qal_4	S446	35	1.41	2.009	4900	Positive
Qalyubia	Qal_4	S447	35	1.302	1.851	4483	Positive
Qalyubia	Qal_4	S448	35	2.361	3.401	8700	Positive
Qalyubia	Qal_4	S449	35	1.815	2.602	6497	Positive
Qalyubia	Qal_4	S450	35	2.139	3.076	7797	Positive
Qalyubia	Qal_5	S451	35	1.031	1.454	3444	Positive
Qalyubia	Qal_5	S452	35	1.572	2.246	5535	Positive
Qalyubia	Qal_5	S453	35	2.105	3.027	7660	Positive
Qalyubia	Qal_5	S454	35	1.569	2.241	5521	Positive
Qalyubia	Qal_5	S455	35	1.255	1.782	4301	Positive
Qalyubia	Qal_5	S456	35	1.255	1.782	4300	Positive
Qalyubia	Qal_5	S457	35	1.944	2.79	7010	Positive
Qalyubia	Qal_5	S458	35	1.196	1.695	4072	Positive
Qalyubia	Qal_5	S459	35	1.218	1.727	4155	Positive
Qalyubia	Qal_5	S460	35	2.139	3.076	7796	Positive
Qalyubia	Qal_5	S461	35	1.538	2.196	5400	Positive
Qalyubia	Qal_5	S462	35	1.338	1.904	4623	Positive
Qalyubia	Qal_5	S463	35	2.345	3.378	8635	Positive
Qalyubia	Qal_5	S464	35	1.428	2.035	4970	Positive
Qalyubia	Qal_5	S465	35	2.368	3.411	8727	Positive
Qalyubia	Qal_5	S466	35	1.95	2.8	7037	Positive
Qalyubia	Qal_5	S467	35	1.401	1.996	4866	Positive
Qalyubia	Qal_5	S468	35	1.764	2.527	6292	Positive
Qalyubia	Qal_5	S469	35	1.707	2.444	6068	Positive
Qalyubia	Qal_5	S470	35	1.358	1.933	4700	Positive
Qalyubia	Qal_5	S471	35	1.307	1.858	4500	Positive
Qalyubia	Qal_5	S472	35	1.253	1.779	4293	Positive
Qalyubia	Qal_5	S473	35	1.185	1.679	4030	Positive
Qalyubia	Qal_5	S474	35	1.836	2.633	6580	Positive
Qalyubia	Qal_5	S475	35	1.414	2.014	4914	Positive
Qalyubia	Qal_5	S476	35	1.381	1.967	4790	Positive
Qalyubia	Qal_5	S477	35	1.23	1.745	4204	Positive
Qalyubia	Qal_5	S478	35	1.866	2.677	6700	Positive
Qalyubia	Qal_5	S479	35	1.586	2.266	5589	Positive
Qalyubia	Qal_5	S480	35	1.292	1.836	4443	Positive
Qalyubia	Qal_5	S481	35	1.471	2.098	5138	Positive
Qalyubia	Qal_5	S482	35	1.929	2.768	6950	Positive
Qalyubia	Qal_5	S483	35	1.332	1.895	4599	Positive
Qalyubia	Qal_5	S484	35	1.66	2.375	5881	Positive
Qalyubia	Qal_5	S485	35	1.276	1.812	4378	Positive
Qalyubia	Qal_5	S486	35	2.189	3.15	8002	Positive
Qalyubia	Qal_5	S487	35	0.089	0.074	135	Negative
Qalyubia	Qal_5	S488	35	1.838	2.636	6590	Positive
Qalyubia	Qal_5	S489	35	1.352	1.924	4676	Positive
Qalyubia	Qal_5	S490	35	2.369	3.413	8731	Positive
Qalyubia	Qal_5	S491	35	1.267	1.799	4346	Positive
Qalyubia	Qal_5	S492	35	1.931	2.772	6960	Positive
Qalyubia	Qal_5	S493	35	0.13	0.135	259	Negative
Qalyubia	Qal_5	S494	35	1.589	2.271	5600	Positive
Qalyubia	Qal_5	S495	35	1.456	2.076	5079	Positive
Qalyubia	Qal_5	S496	35	1.511	2.156	5294	Positive
Qalyubia	Qal_5	S497	35	2.123	3.052	7729	Positive
Qalyubia	Qal_5	S498	35	0.104	0.096	178	Negative
Qalyubia	Qal_5	S499	35	1.888	2.709	6787	Positive
[truncated: 4,001 more rows]
