# Supplementary material for: Serologic and molecular evidence of avian metapneumovirus subtypes A and B in unvaccinated broiler breeder flocks in Egypt (2024–2025)
Source: BMC Vet Res. 2026 May 9;22:273. doi: 10.1186/s12917-026-05459-y (PMC13156869; doi:10.1186/s12917-026-05459-y)
Supplement: Supplementary file 5 — Additional file 5. Individual RT-qPCR cycle threshold (Ct) values obtained from pooled tracheal swab samples analyzed for aMPV detection. The file includes sample identification, governorate, subtype-specific assay results, and Ct values. [file 12917_2026_5459_MOESM5_ESM.txt]

Governorate	Flock_ID	Subtype_Result	Ct_Value
Asyut	Asy_3	Subtype B	25.7
Asyut	Asy_4	Negative	37.4
Asyut	Asy_5	Subtype B	25.5
Beheira	Beh_1	Subtype A+B	22.3(A) 27(B)
Beheira	Beh_1	Subtype B	23.6
Beheira	Beh_2	Subtype B	28.6
Beheira	Beh_2	Subtype B	29.1
Beheira	Beh_3	Subtype B	26.2
Beheira	Beh_3	Subtype B	27.2
Beheira	Beh_4	Subtype B	23.7
Beheira	Beh_4	Subtype A+B	25(A) 26.4(B)
Beheira	Beh_5	Subtype B	30.1
Beheira	Beh_5	Negative	39.5
Beni-Suef	Ben_2	Negative	38.9
Beni-Suef	Ben_3	Subtype B	26.1
Beni-Suef	Ben_4	Subtype B	24.4
Fayoum	Fay_1	Subtype B	23.8
Fayoum	Fay_2	Negative	37.5
Fayoum	Fay_3	Subtype B	28.9
Fayoum	Fay_4	Subtype B	30.9
Gharbia	Gha_1	Subtype B	31.1
Gharbia	Gha_1	Negative	39.1
Gharbia	Gha_2	Subtype B	25
Gharbia	Gha_2	Subtype B	25.8
Gharbia	Gha_3	Subtype B	27.8
Gharbia	Gha_3	Subtype B	30
Gharbia	Gha_4	Subtype B	23.9
Gharbia	Gha_4	Subtype B	24.9
Gharbia	Gha_5	Subtype B	25.9
Gharbia	Gha_5	Subtype B	27
Giza	Giz_1	Negative	38.7
Giza	Giz_2	Subtype B	21.5
Giza	Giz_3	Subtype B	25.8
Giza	Giz_4	Subtype B	26.9
Kafr El-Sheikh	Kaf_1	Subtype B	25.7
Kafr El-Sheikh	Kaf_1	Subtype B	27.6
Kafr El-Sheikh	Kaf_2	Subtype B	30.2
Kafr El-Sheikh	Kaf_2	Negative	38.1
Kafr El-Sheikh	Kaf_3	Subtype B	24.6
Kafr El-Sheikh	Kaf_3	Subtype B	24.9
Kafr El-Sheikh	Kaf_4	Subtype B	20.9
Kafr El-Sheikh	Kaf_4	Subtype B	21.2
Kafr El-Sheikh	Kaf_5	Subtype B	28.6
Kafr El-Sheikh	Kaf_5	Subtype B	29.3
Luxor	Lux_1	Subtype B	23.5
Luxor	Lux_2	Negative	38.3
Luxor	Lux_3	Subtype B	28.4
Menoufia	Men_1	Subtype B	25.2
Menoufia	Men_1	Subtype B	27.9
Menoufia	Men_2	Subtype B	22.8
Menoufia	Men_2	Subtype B	23.1
Menoufia	Men_3	Subtype B	21.6
Menoufia	Men_3	Subtype B	21.8
Menoufia	Men_4	Subtype B	28.4
Menoufia	Men_4	Subtype B	28.5
Menoufia	Men_5	Subtype B	32.2
Menoufia	Men_5	Negative	38.8
Minya	Min_2	Negative	38.2
Minya	Min_3	Subtype B	25.4
Minya	Min_5	Subtype B	25.4
Qalyubia	Qal_1	Subtype B	27
Qalyubia	Qal_1	Subtype B	27.5
Qalyubia	Qal_2	Subtype B	28
Qalyubia	Qal_2	Negative	38
Qalyubia	Qal_3	Subtype B	26.8
Qalyubia	Qal_3	Subtype B	26.9
Qalyubia	Qal_4	Subtype B	22.3
Qalyubia	Qal_4	Subtype B	25.6
Qalyubia	Qal_5	Subtype B	26.1
Qalyubia	Qal_5	Subtype B	26.5
Sharqia	Sha_1	Negative	37.6
Sharqia	Sha_1	Negative	37.6
Sharqia	Sha_2	Subtype B	25.7
Sharqia	Sha_2	Subtype B	31.4
Sharqia	Sha_3	Subtype B	25.4
Sharqia	Sha_3	Subtype B	25.5
Sharqia	Sha_4	Subtype B	20.6
Sharqia	Sha_4	Subtype B	22.4
Sharqia	Sha_5	Subtype B	22.8
Sharqia	Sha_5	Subtype B	22.9
